# Supplementary material for: Dataset describing the development, optimization and application of SRM/MRM based targeted proteomics strategy for quantification of potential biomarkers of EGFR TKI sensitivity
Source: Data Brief. 2018 May 2;19:424–36. doi: 10.1016/j.dib.2018.04.086 (PMC5997585; doi:10.1016/j.dib.2018.04.086)
Supplement: Supplementary file 2 — Supplementary Table 1: Phosphopeptide identification data from the P-Tyr-100 and P-Tyr-1000 enrichment kits for the digested mouse liver extract (control) and H1975 extracts. The common and unique phosphotyrosine sites obtained from the two enrichment kits are also listed.Supplementary material [file mmc2.xlsx]

## Sheet: STY Sites_pY100_MouseLiver
Proteins	Positions within proteins	Leading proteins	Protein	Protein names	Gene names	Localization prob	PEP	Score	Number of Phospho (STY)	Amino acid	Sequence window	Phospho (STY) Probabilities	Position in peptide	Charge	Mass error [ppm]	Intensity	Intensity___1	Intensity___2	Intensity___3
A0A0R4J1V6;A0A0R4J204;A0A0R4J202;Q9QZR5;O88904	351;353;360;360;351	A0A0R4J1V6	A0A0R4J1V6	Homeodomain-interacting protein kinase 2;Homeodomain-interacting protein kinase 1	Hipk2;Hipk1	0.604484	1.26957e-06	117.7	1	T	IDFGSASHVSKAVCSTYLQSRYYRAPEIILG	AVCS(0.007)T(0.604)Y(0.389)LQSR	5	2	-0.19645	3838400	3838400	0	0	NaN
S4R190;A0A0U1RPA0;Q3UIL6	45;571;652	S4R190	S4R190	Pleckstrin homology domain-containing family A member 7	Plekha7	0.557948	0.00213481	49.3	1	T	HTVSAPSLHGKSADDTYLQLKKDLEYLDLKI	S(0.001)ADDT(0.558)Y(0.442)LQLKK	5	2	-0.1311	39564	39564	0	0	NaN
B2KF34;B2KF35;P47811	180;180;180	B2KF34	B2KF34	Mitogen-activated protein kinase 14	Mapk14	0.935223	0.00228167	43.592	2	T	KILDFGLARHTDDEMTGYVATRWYRAPEIML	HT(0.001)DDEMT(0.935)GY(0.96)VAT(0.104)R	7	2	-0.022763	82631	0	82631	0	NaN
P14234	193	P14234	P14234	Tyrosine-protein kinase Fgr	Fgr	0.492546	0.000519989	61.11		T	NRGDHIKHYKIRKLDTGGYYITTRAQFDSIQ	KLDT(0.493)GGY(0.395)Y(0.084)IT(0.023)T(0.005)R	4	2	0.61923	0	0	0	0	NaN
P16460;J3QNG0	208;208	P16460	P16460	Argininosuccinate synthase	Ass1;Gm5424	0.573047	0.000198515	67.334	1	T	GILENPKNQAPPGLYTKTQDPAKAPNSPDVL	NQAPPGLY(0.427)T(0.573)K	9	2	1.017	33065	33065	0	0	NaN
A0A1B0GR99;A0A0A0MQC3;A0A1B0GSD0;Q9CRB3	38;68;44;45	A0A1B0GR99	A0A1B0GR99	5-hydroxyisourate hydrolase	Urah	0.949373	0.00100678	68.847	1	Y	RLEAPCQQWMELRTSYTNLDGRCPGLLTPSQ	TS(0.001)Y(0.949)T(0.049)NLDGR	3	2	0.18125	97700	97700	0	0	NaN
A0A0G2JG44;P25688;D3Z4U1	170;194;121	A0A0G2JG44	A0A0G2JG44	Uricase	Uox	0.974977	0.00411282	56.258	1	Y	TTLPEVKDRCFATQVYCKWRYQRRDVDFEAI	CFAT(0.025)QVY(0.975)CK	7	2	0.011847	197560	197560	0	0	NaN
A0A0N4SVW8;Q3UND0	26;197	A0A0N4SVW8	A0A0N4SVW8	Src kinase-associated phosphoprotein 2	Skap2	1	0.000143974	97.813	1	Y	KKDCCFEICAPDKRIYQFTAASPKDAEEWVQ	IY(1)QFTAASPK	2	2	-0.05972	135480	135480	0	0	NaN
D3YTQ5;A0A0R4J0I6;Q80XL6	205;323;323	D3YTQ5	D3YTQ5	Acyl-CoA dehydrogenase family member 11	Acad11	0.999776	0.000280581	81.525	1	Y	MALSFFKLAGISQGVYRRYLMGNNSSEDSFL	LAGISQGVY(1)R	9	2	0.11443	147440	147440	0	0	NaN
A0A1B0GT92;Q9Z1E4	44;44	A0A1B0GT92	A0A1B0GT92	Glycogen [starch] synthase, muscle	Gys1	0.975685	0.00014023	79.659	1	Y	LFEVAWEVANKVGGIYTVLQTKAKVTGDEWG	VGGIY(0.976)T(0.024)VLQTK	5	2	-0.10136	35807	35807	0	0	NaN
A0A1D5RMM8;F8VQ28;Q8VI36	118;118;118	A0A1D5RMM8	A0A1D5RMM8	Paxillin	Pxn	0.953806	2.27992e-05	73.881	1	Y	GVGSLCSRAGEEEHVYSFPNKQKSAEPSPTV	AGEEEHVY(0.954)S(0.046)FPNKQK	8	3	-0.086345	2183100	2183100	0	0	NaN
A1L341;Q9Z188;Q61214	312;273;321	A1L341	A1L341	Dual specificity tyrosine-phosphorylation-regulated kinase 1B;Dual specificity tyrosine-phosphorylation-regulated kinase 1A	Dyrk1a;Dyrk1b	0.959379	1.88977e-14	170.24	1	Y	VDFGSSCQLGQRIYQYIQSRFYRSPEVLLGM	IY(0.041)QY(0.959)IQSR	4	2	-0.20587	8872300	8872300	0	0	NaN
A2AIM2;P26039	70;70	A2AIM2	A2AIM2	Talin-1	Tln1	0.891338	0.00174999	75.213	1	Y	DPKKGIWLEAGKALDYYMLRNGDTMEYRKKQ	ALDY(0.891)Y(0.109)MLR	4	2	-0.098346	64205	64205	0	0	NaN
A2AQH3;Q9ERH7	359;359	A2AQH3	A2AQH3	Homeodomain-interacting protein kinase 3	Hipk3	0.72595	0.00237477	52.247	1	Y	DFGSASHVSKTVCSTYLQSRYYRAPEIILGL	T(0.001)VCS(0.051)T(0.209)Y(0.726)LQS(0.013)R	6	2	0.076414	1791400	1791400	0	0	NaN
B1ARB3;Q08481	702;702	B1ARB3	B1ARB3	Platelet endothelial cell adhesion molecule	Pecam1	0.76617	0.00164257	57.785	1	Y	LEPHQALGTRATETVYSEIRKVDPNLMENRY	ATET(0.007)VY(0.766)S(0.226)EIR	6	2	0.22379	47447	47447	0	0	NaN
B1AWZ5;Q9CQE1	42;42	B1AWZ5	B1AWZ5	Protein NipSnap homolog 3B	Nipsnap3b	0.878172	0.00384301	62.546	1	Y	TGPRQSNGTFYEFRTYFLKPSKTNEFLENFK	T(0.122)Y(0.878)FLKPSK	2	2	0.44276	27616	27616	0	0	NaN
B2KF34;B2KF35;P47811	182;182;182	B2KF34	B2KF34	Mitogen-activated protein kinase 14	Mapk14	0.999133	2.42579e-12	140.82	1;2	Y	LDFGLARHTDDEMTGYVATRWYRAPEIMLNW	HTDDEMT(0.001)GY(0.999)VATR	9	3	-0.090322	9541000	9458400	82631	0	NaN
B2RQ57;F8VQH0;P00520;Q4JIM5	439;439;393;439	B2RQ57	B2RQ57	Non-specific protein-tyrosine kinase;Tyrosine-protein kinase ABL1;Abelson tyrosine-protein kinase 2	Abl2;Abl1	0.926255	4.41707e-05	61.235	1	Y	KVADFGLSRLMTGDTYTAHAGAKFPIKWTAP	LMT(0.001)GDT(0.029)Y(0.926)T(0.044)AHAGAK	7	3	-0.1495	60812	60812	0	0	NaN
B2RQE8	759	B2RQE8	B2RQE8	Rho GTPase-activating protein 42	Arhgap42	0.94782	6.21813e-10	78.95	1	Y	KMCRRLRLDTASSNGYQRPGSVVAAKAQLFE	LDTAS(0.002)S(0.01)NGY(0.948)QRPGS(0.04)VVAAK	9	3	0.18034	564060	564060	0	0	NaN
B7ZC18;P42227	679;705	B7ZC18	B7ZC18	Signal transducer and activator of transcription;Signal transducer and activator of transcription 3	Stat3	0.987888	0.000737509	40.137	1	Y	ESQEHPEADPGSAAPYLKTKFICVTPTTCSN	YCRPESQEHPEADPGS(0.012)AAPY(0.988)LK	20	3	0.29451	135170	135170	0	0	NaN
G5E8R0;E9Q453;G5E8R2;G5E8R1;E9Q456;E9Q455;E9Q452;Q8BSH3;Q8BP43;E9Q450;E9Q448;B7ZNL3;E9Q454;F8WID5;P58771	126;126;126;126;126;126;162;162;162;162;162;162;162;204;162	G5E8R0	G5E8R0	Tropomyosin alpha-1 chain	Tpm1	1	4.11819e-05	59.227	1	Y	QLKEAKHIAEDADRKYEEVARKLVIIESDLE	HIAEDADRKY(1)EEVAR	10	4	0.20957	71250	71250	0	0	NaN
D3YVK1;P15105	185;185	D3YVK1	D3YVK1	Glutamine synthetase	Glul	1	0.00738335	54.611	1	Y	AYGRDIVEAHYRACLYAGVKITGTNAEVM__	ACLY(1)AGVK	4	2	-0.02038	28793	28793	0	0	0.59288
D3YZ57;P39688;Q04736;A0A0J9YUV2;P14234	185;185;192;192;168	D3YZ57;P14234	D3YZ57	Non-specific protein-tyrosine kinase;Tyrosine-protein kinase Fyn;Tyrosine-protein kinase Yes;Tyrosine-protein kinase Fgr	Fyn;Yes1;Fgr	0.937942	0.00101456	41.621	1	Y	QGAFLIRESETTKGAYSLSIRDWDQNRGDHI;RGTFLIRESETTKGAYSLSIRDWDDMKGDHV	ESETTKGAY(0.938)S(0.056)LS(0.005)IR	9	3	0.30937	68985	68985	0	0	NaN
D3YZ57;P39688;Q04736	213;213;220	D3YZ57	D3YZ57	Non-specific protein-tyrosine kinase;Tyrosine-protein kinase Fyn;Tyrosine-protein kinase Yes	Fyn;Yes1	0.488486	5.50963e-05	92.856		Y	DHVKHYKIRKLDNGGYYITTRAQFETLQQLV	KLDNGGY(0.488)Y(0.488)IT(0.023)T(0.001)R	7	2	-0.057509	0	0	0	0	NaN
D3YZ57;P39688;Q04736	214;214;221	D3YZ57	D3YZ57	Non-specific protein-tyrosine kinase;Tyrosine-protein kinase Fyn;Tyrosine-protein kinase Yes	Fyn;Yes1	0.488486	5.50963e-05	92.856		Y	HVKHYKIRKLDNGGYYITTRAQFETLQQLVQ	KLDNGGY(0.488)Y(0.488)IT(0.023)T(0.001)R	8	2	-0.057509	0	0	0	0	NaN
D3YZY0;P63268;P68134;P68033;P62737;G3UYG0;E9Q606;A0A1D5RM20;D3Z2K3;V9GXQ2;E9Q5F4;G3UZ07;P63260;P60710	54;54;55;55;55;53;56;55;54;29;53;110;53;53	D3YZY0;E9Q5F4	E9Q5F4	Actin, gamma-enteric smooth muscle;Actin, alpha skeletal muscle;Actin, alpha cardiac muscle 1;Actin, aortic smooth muscle;Actin, cytoplasmic 2;Actin, cytoplasmic 2, N-terminally processed;Actin, cytoplasmic 1;Actin, cytoplasmic 1, N-terminally processed	Actg2;Acta1;Actc1;Acta2;Actg1;Actb;Gm17087	0.959947	0.00126645	48.568	1	Y	PRHQGVMVGMGQKDSYVGDEAQSKRGILTLK	DS(0.04)Y(0.96)VGDEAQSKR	3	3	0.13555	103160	103160	0	0	NaN
D3Z2H7;E9Q986;D3Z7H6;E9Q907;E9Q905;E9Q8Z4;E9Q8Z9;D3Z2H2;E9Q901;E9Q904;G3X9V2;E9Q8Z6;E9Q8Z8;P30999	575;797;803;797;803;834;844;850;844;850;898;898;904;904	D3Z2H7	D3Z2H7	Catenin delta-1	Ctnnd1	0.638745	0.0064125	40.475	1	Y	PMSNMGSNTKSLDNNYSTLNERGDHNRTLDR	S(0.002)LDNNY(0.639)S(0.179)T(0.179)LNER	6	2	-0.21069	55208	55208	0	0	NaN
D3Z2T9;P11440;Q80YP0;P97377	15;15;15;15	D3Z2T9	D3Z2T9	Cyclin-dependent kinase 1;Cyclin-dependent kinase 3;Cyclin-dependent kinase 2	Cdk1;Cdk3;Cdk2	0.836264	0.000192018	68.536	1	Y	_MEDYIKIEKIGEGTYGVVYKGRHRVTGQIV	IGEGT(0.16)Y(0.836)GVVY(0.004)K	6	2	-0.11519	452480	452480	0	0	NaN
G3X9X5;D3Z5I1;Q3UPF5	184;184;184	G3X9X5	G3X9X5	Zinc finger CCCH-type antiviral protein 1	Zc3hav1	0.876229	0.000296303	78.556	1	Y	ERLHICEHFTRGNCSYLNCLRSHNLMDRKVL	GNCS(0.124)Y(0.876)LNCLR	5	2	-0.50032	114070	114070	0	0	NaN
E9QAQ5;D3Z7E5;Q9WV60;Q2NL51	216;279;216;279	E9QAQ5	E9QAQ5	Glycogen synthase kinase-3 beta;Glycogen synthase kinase-3 alpha	Gsk3b;Gsk3a	0.943325	1.41491e-07	126.66	1	Y	FGSAKQLVRGEPNVSYICSRYYRAPELIFGA	QLVRGEPNVS(0.044)Y(0.943)ICS(0.013)R	11	3	-0.66898	36769000	36769000	0	0	NaN
E9Q489;O09165	57;57	E9Q489	E9Q489	Calsequestrin;Calsequestrin-1	Casq1	1	0.00011962	117.93	1	Y	EYDGVDRVINVNAKNYKNVFKKYEVLALLYH	NY(1)KNVFK	2	2	0.078372	117300	117300	0	0	NaN
E9Q696;P06240	203;192	E9Q696	E9Q696	Non-specific protein-tyrosine kinase;Proto-oncogene tyrosine-protein kinase LCK	Lck	0.94705	0.000637498	56.205	1	Y	VVKHYKIRNLDNGGFYISPRITFPGLHDLVR	NLDNGGFY(0.947)IS(0.053)PR	8	2	0.07054	130840	130840	0	0	NaN
F8WIT2;P14824	302;302	F8WIT2	F8WIT2	Annexin;Annexin A6	Anxa6	0.995624	0.00753774	58.917	1	Y	LDIREIFRTKYEKSLYSMIKNDTSGEYKKAL	SLY(0.996)S(0.004)MIK	3	2	0.066914	39220	39220	0	0	NaN
G3UW82;P13542;Q5SX39;Q5SX40	1859;1855;1856;1859	G3UW82	G3UW82	Myosin-8;Myosin-4;Myosin-1	Myh2;Myh8;Myh4;Myh1	0.963878	0.000237825	69.672	1	Y	VKGLRKHERRVKELTYQTEEDRKNILRLQDL	ELT(0.036)Y(0.964)QTEEDRK	4	2	0.043215	633910	633910	0	0	NaN
G3UW82;P13542;Q5SX39;Q5SX40;P13541;B1AR69;Q91Z83;Q02566	1382;1378;1379;1382;1376;1379;1375;1377	G3UW82;Q91Z83	G3UW82	Myosin-8;Myosin-4;Myosin-1;Myosin-3;Myosin-7;Myosin-6	Myh2;Myh8;Myh4;Myh1;Myh3;Myh13;Myh7;Myh6	0.984335	0.000830011	61.344	1	Y	ALSKANSEVAQWRTKYETDAIQRTEELEEAK;VLSKANSEVAQWRTKYETDAIQRTEELEEAK	T(0.002)KY(0.984)ET(0.014)DAIQR	3	2	-0.12426	143410	143410	0	0	NaN
G3UW82;P13542;Q5SX39;Q5SX40;P13541;B1AR69;A2AQP0;Q91Z83;Q02566	413;413;413;413;411;412;413;410;411	G3UW82;Q91Z83	G3UW82	Myosin-8;Myosin-4;Myosin-1;Myosin-3;Myosin-7B;Myosin-7;Myosin-6	Myh2;Myh8;Myh4;Myh1;Myh3;Myh13;Myh7b;Myh7;Myh6	0.999402	0.00105543	72.928	1	Y	LLKALCYPRVKVGNEYVTKGQTVEQVTNAVG;LLKGLCHPRVKVGNEYVTKGQNVQQVSYAIG	VKVGNEY(0.999)VT(0.001)K	7	3	0.16387	366900	366900	0	0	NaN
O08911	185	O08911	O08911	Mitogen-activated protein kinase 12	Mapk12	0.908531	2.39072e-05	72.321	1	Y	LDFGLARQADSEMTGYVVTRWYRAPEVILNW	QADS(0.017)EMT(0.045)GY(0.909)VVT(0.029)R	9	2	0.2145	179520	179520	0	0	NaN
O54724	310	O54724	O54724	Polymerase I and transcript release factor	Ptrf	0.99988	0.00170071	48.998	1	Y	SRDKLRKSFTPDHVVYARSKTAVYKVPPFTF	SFTPDHVVY(1)AR	9	2	0.22275	34343	34343	0	0	NaN
O88428	21	O88428	O88428	Bifunctional 3'-phosphoadenosine 5'-phosphosulfate synthase 2;Sulfate adenylyltransferase;Adenylyl-sulfate kinase	Papss2	0.999978	6.42931e-06	92.039	1	Y	KMNHKRDQQKSTNVVYQAHHVSRNKRGQVVG	STNVVY(1)QAHHVSR	6	2	-0.032985	829920	829920	0	0	NaN
O88792	281	O88792	O88792	Junctional adhesion molecule A	F11r	0.983284	0.000999527	76.679	1	Y	FERTKKGTAPGKKVIYSQPSTRSEGEFKQTS	VIY(0.983)S(0.017)QPSTR	3	2	0.0021465	162110	162110	0	0	NaN
P01942;Q91VB8	25;25	P01942	P01942	Hemoglobin subunit alpha	Hba;haemaglobin alpha 2	1	2.29842e-32	178.23	1	Y	NIKAAWGKIGGHGAEYGAEALERMFASFPTT	IGGHGAEY(1)GAEALER	8	3	0.071657	2453600	2453600	0	0	40.077
P02088;A8DUK4;E9Q223;P02089;CON__Q3SX09;CON__P02070;P02104	36;36;36;36;90;34;36	P02088;P02089	P02088	Hemoglobin subunit beta-1;Hemoglobin subunit beta-2;Hemoglobin subunit epsilon-Y2	Hbb-b1;Hbbt1;Hbb-bs;Hbb-b2;Hbb-y	0.985021	0.00274247	49.466	1	Y	PDEVGGEALGRLLVVYPWTQRYFDSFGDLSS;SDEVGGEALGRLLVVYPWTQRYFDSFGDLSS	LLVVY(0.985)PWT(0.015)QR	5	2	-0.60738	56622	56622	0	0	0.0016404
P02088;P02089	146;146	P02088;P02089	P02088	Hemoglobin subunit beta-1;Hemoglobin subunit beta-2	Hbb-b1;Hbb-b2	0.999981	7.92392e-07	80.318	1	Y	FQKVVAGVATALAHKYH______________	VVAGVATALAHKY(1)H	13	3	-0.21276	178630	178630	0	0	0.017845
P05201	381	P05201	P05201	Aspartate aminotransferase, cytoplasmic	Got1	0.992705	0.00830299	45.368	1	Y	LNPKQVEYLVNEKHIYLLPSGRINMCGLTTK	HIY(0.993)LLPS(0.007)GR	3	2	0.24595	30905	30905	0	0	0.32865
S4R2M7;P09411	196;196	S4R2M7	S4R2M7	Phosphoglycerate kinase;Phosphoglycerate kinase 1	Pgk1	1	0.00211365	69.812	1	Y	LPQKAGGFLMKKELNYFAKALESPERPFLAI	KELNY(1)FAK	5	2	0.23228	292320	292320	0	0	NaN
P10126;D3Z3I8;D3YZ68;P62631	141;141;141;141	P10126	P10126	Elongation factor 1-alpha 1;Elongation factor 1-alpha 2	Eef1a1;Eef1a2	0.79853	8.41526e-05	71.085	1	Y	GISKNGQTREHALLAYTLGVKQLIVGVNKMD	EHALLAY(0.799)T(0.201)LGVK	7	3	0.1786	2135300	2135300	0	0	16.819
P10126;D3Z3I8;D3YZ68	177;177;177	P10126	P10126	Elongation factor 1-alpha 1	Eef1a1	0.965169	0.016356	46.016		Y	YSQKRYEEIVKEVSTYIKKIGYNPDTVAFVP	EVS(0.007)T(0.028)Y(0.965)IK	5	2	-0.19128	64953	64953	0	0	NaN
P10126;D3Z3I8;D3YZ68;P62631	29;29;29;29	P10126	P10126	Elongation factor 1-alpha 1;Elongation factor 1-alpha 2	Eef1a1;Eef1a2	0.999996	0.000284659	80.755	1	Y	GHVDSGKSTTTGHLIYKCGGIDKRTIEKFEK	STTTGHLIY(1)K	9	2	0.23275	188460	188460	0	0	1.505
P12710	54	P12710	P12710	Fatty acid-binding protein, liver	Fabp1	0.85045	0.00605456	57.59	1	Y	SEIVHEGKKIKLTITYGPKVVRNEFTLGEEC	LTIT(0.15)Y(0.85)GPK	5	2	0.33566	67668	67668	0	0	0.043879
P16015	74	P16015	P16015	Carbonic anhydrase 3	Ca3	0.806708	0.00237259	62.463	1	Y	ILNNGKTCRVVFDDTYDRSMLRGGPLSGPYR	VVFDDT(0.193)Y(0.807)DR	7	2	-0.22053	67422	67422	0	0	NaN
P21981	369	P21981	P21981	Protein-glutamine gamma-glutamyltransferase 2	Tgm2	0.550319	0.000165785	58.32	1	Y	WQAIDPTPQEKSEGTYCCGPVSVRAIKEGDL	S(0.001)EGT(0.449)Y(0.55)CCGPVSVR	5	2	0.17216	168190	168190	0	0	NaN
P24270	231	P24270	P24270	Catalase	Cat	1	0.000681595	55.261	1	Y	GSHTFKLVNADGEAVYCKFHYKTDQGIKNLP	LVNADGEAVY(1)CK	10	2	0.17378	230290	230290	0	0	NaN
P25911;P16277	194;182	P25911	P25911	Tyrosine-protein kinase Lyn;Tyrosine-protein kinase Blk	Lyn;Blk	0.808805	6.15953e-05	85.554	1	Y	VIKHYKIRSLDNGGYYISPRITFPCISDMIK	SLDNGGY(0.153)Y(0.809)IS(0.038)PR	8	2	-0.013879	134910	134910	0	0	NaN
P25911	397	P25911	P25911	Tyrosine-protein kinase Lyn	Lyn	0.793234	0.00087055	63.624	1	Y	KIADFGLARVIEDNEYTAREGAKFPIKWTAP	VIEDNEY(0.793)T(0.207)AR	7	2	0.18615	84559	84559	0	0	NaN
P26231	619	P26231	P26231	Catenin alpha-1	Ctnna1	1	0.000243039	111.73	1	Y	QPMDENEFIDASRLVYDGIRDIRKAVLMIRT	LVY(1)DGIR	3	2	0.28002	100250	100250	0	0	NaN
P26443	451	P26443	P26443	Glutamate dehydrogenase 1, mitochondrial	Glud1	0.940349	0.00500162	53.089	1	Y	TVSYFEWLKNLNHVSYGRLTFKYERDSNYHL	NLNHVS(0.06)Y(0.94)GR	7	3	0.10664	293020	293020	0	0	NaN
Q3LFS9;Q925P3;Q925P2;P31809	335;515;514;515	Q3LFS9	Q3LFS9	Carcinoembryonic antigen-related cell adhesion molecule 2;Carcinoembryonic antigen-related cell adhesion molecule 1	Ceacam1;Ceacam2	0.756189	0.012891	40.496	1	Y	RPTSAPSSPRATETVYSEVKKK_________	ATET(0.045)VY(0.756)S(0.199)EVK	6	2	0.37762	60036	60036	0	0	NaN
P34152	614	P34152	P34152	Focal adhesion kinase 1	Ptk2	0.719334	0.00277556	41.383	1	Y	KLGDFGLSRYMEDSTYYKASKGKLPIKWMAP	Y(0.002)MEDS(0.03)T(0.078)Y(0.719)Y(0.168)KAS(0.002)K	7	3	-0.11127	116130	116130	0	0	NaN
P35700;B1AXW5;B1AXW6;B1AXW4	10;10;10;10	P35700	P35700	Peroxiredoxin-1	Prdx1	1	0.000412994	102.51	1	Y	______MSSGNAKIGYPAPNFKATAVMPDGQ	IGY(1)PAPNFK	3	2	0.30048	734600	734600	0	0	NaN
P35700	194	P35700	P35700	Peroxiredoxin-1	Prdx1	0.809215	0.00687661	55.112	1	Y	PGSDTIKPDVNKSKEYFSKQK__________	S(0.002)KEY(0.809)FS(0.189)K	4	2	0.11096	48675	48675	0	0	NaN
P42230	694	P42230	P42230	Signal transducer and activator of transcription 5A	Stat5a	1	0.000137526	80.24	1	Y	FAKYYTPVLAKAVDGYVKPQIKQVVPEFVNA	AVDGY(1)VKPQIK	5	2	0.30424	310760	310760	0	0	NaN
P42232	699	P42232	P42232	Signal transducer and activator of transcription 5B	Stat5b	1	0.000145681	78.488	1	Y	TPVPCEPATAKAADGYVKPQIKQVVPEFANA	AADGY(1)VKPQIK	5	3	0.23817	363920	363920	0	0	NaN
P49722	57	P49722	P49722	Proteasome subunit alpha type-2	Psma2	0.999156	0.00853104	57.177	1	Y	NGVVLATEKKQKSILYDERSVHKVEPITKHI	S(0.001)ILY(0.999)DER	4	2	0.22484	135870	135870	0	0	NaN
P50247	193	P50247	P50247	Adenosylhomocysteinase	Ahcy	1	0.000150881	91.549	1	Y	INVNDSVTKSKFDNLYGCRESLIDGIKRATD	SKFDNLY(1)GCR	7	2	0.08134	242820	242820	0	0	8.4419
P50285;Q8C9C1;D3Z0T2;A0A0A6YVP9;Q3UNX7	105;105;105;105;105	P50285	P50285	Dimethylaniline monooxygenase [N-oxide-forming] 1;Flavin-containing monooxygenase	Fmo1	0.999907	0.00889109	56.547	1	Y	YLKLYSTQFNLQRCIYFNTKVCSITKRPDFA	CIY(1)FNTK	3	2	0.51236	25642	25642	0	0	NaN
P51881	195	P51881	P51881	ADP/ATP translocase 2;ADP/ATP translocase 2, N-terminally processed	Slc25a5	0.604183	0.00923547	40.616	1	Y	SVQGIIIYRAAYFGIYDTAKGMLPDPKNTHI	AAY(0.378)FGIY(0.604)DT(0.018)AK	7	2	0.0063392	97459	97459	0	0	NaN
P52760	110	P52760	P52760	Ribonuclease UK114	Hrsp12	1	0.000101703	101.65	1	Y	IYKTYFQGSLPARAAYQVAALPRGSRVEIEA	AAY(1)QVAALPR	3	2	-0.28522	162440	162440	0	0	NaN
P52760	21	P52760	P52760	Ribonuclease UK114	Hrsp12	0.784818	1.27569e-06	68.481	1	Y	RKVISTTKAPAAIGPYSQAVQVDRTIYISGQ	APAAIGPY(0.785)S(0.215)QAVQVDR	8	2	0.10212	410240	410240	0	0	NaN
Q3UKW2;P62204	148;100	Q3UKW2	Q3UKW2	Calmodulin	Calm1	0.99486	1.94774e-05	51.495	1	Y	EIREAFRVFDKDGNGYISAAELRHVMTNLGE	VFDKDGNGY(0.995)IS(0.005)AAELR	9	3	-0.19704	318170	318170	0	0	NaN
P62806	52	P62806	P62806	Histone H4	Hist1h4a	0.991477	0.000304215	77.062	1	Y	RLARRGGVKRISGLIYEETRGVLKVFLENVI	ISGLIY(0.991)EET(0.009)R	6	2	-0.11283	45741	45741	0	0	0.85814
P63085	185	P63085	P63085	Mitogen-activated protein kinase 1	Mapk1	0.971369	9.67975e-10	73.138	1	Y	RVADPDHDHTGFLTEYVATRWYRAPEIMLNS	VADPDHDHTGFLT(0.012)EY(0.971)VAT(0.016)R	15	3	0.28166	217430	217430	0	0	NaN
Q5U4C9;Q8BI55	380;379	Q5U4C9	Q5U4C9	Dual specificity tyrosine-phosphorylation-regulated kinase 2;Dual specificity tyrosine-phosphorylation-regulated kinase 4	Dyrk2;Dyrk4	0.985394	8.2773e-06	128.61	1	Y	IDFGSSCYEHQRVYTYIQSRFYRAPEVILGA	VYT(0.015)Y(0.985)IQSR	4	2	0.19682	258570	258570	0	0	NaN
Q64433	76	Q64433	Q64433	10 kDa heat shock protein, mitochondrial	Hspe1	0.9937	3.37406e-06	112.13	1	Y	EPVSVKVGDKVLLPEYGGTKVVLDDKDYFLF	VLLPEY(0.994)GGT(0.006)K	6	2	0.089093	316070	316070	0	0	NaN
Q64727	822	Q64727	Q64727	Vinculin	Vcl	0.993438	2.41846e-05	121.99	1	Y	NISDPGLQKSFLDSGYRILGAVAKVREAFQP	SFLDS(0.007)GY(0.993)R	7	2	0.046932	883800	883800	0	0	NaN
Q8BGA8	546	Q8BGA8	Q8BGA8	Acyl-coenzyme A synthetase ACSM5, mitochondrial	Acsm5	0.952359	0.000213184	77.662	1	Y	LTRELQEHVKTVTAPYKYPRKVAFISELPKT	TVT(0.024)APY(0.952)KY(0.024)PR	6	3	0.12094	191550	191550	0	0	NaN
Q8C196	1450	Q8C196	Q8C196	Carbamoyl-phosphate synthase [ammonia], mitochondrial	Cps1	1	0.00130429	62.463	1	Y	VINLPNNNTKFVHDNYVIRRTAVDSGIALLT	FVHDNY(1)VIRR	6	3	-0.2884	61353	61353	0	0	NaN
Q8CGB6	483	Q8CGB6	Q8CGB6	Tensin-2	Tns2	0.99861	1.37123e-12	146.36	1	Y	DGALAHTRGPLDGSPYAQVQRVPRQTPPAPS	GPLDGS(0.001)PY(0.999)AQVQR	8	2	0.026163	685720	685720	0	0	NaN
Q8R0F9	36	Q8R0F9	Q8R0F9	SEC14-like protein 4	Sec14l4	1	0.00168784	71.501	1	Y	ETLQDLLPTLPKADDYFLLRWLRARNFDLKK	ADDY(1)FLLR	4	2	0.10255	53924	53924	0	0	NaN
Q8VDD5	1408	Q8VDD5	Q8VDD5	Myosin-9	Myh9	1	0.00307078	55.461	1	Y	DLEGLSQRLEEKVAAYDKLEKTKTRLQQELD	VAAY(1)DKLEK	4	2	0.14814	106930	106930	0	0	NaN
Q91YD9	253	Q91YD9	Q91YD9	Neural Wiskott-Aldrich syndrome protein	Wasl	1	0.0208418	41.876	1	Y	ISEAQLKDRETSKVIYDFIEKTGGVEAVKNE	VIY(1)DFIEK	3	2	-0.11736	30734	30734	0	0	NaN
Q91YM2	1105	Q91YM2	Q91YM2	Rho GTPase-activating protein 35	Arhgap35	0.960098	7.7484e-08	79.837	1	Y	PMDAVVKPRNEEENIYSVPHDSTQGKIITIR	NEEENIY(0.96)S(0.04)VPHDSTQGK	7	3	-0.011852	8418900	8418900	0	0	NaN
Q91Z83	1852	Q91Z83	Q91Z83	Myosin-7	Myh7	0.963878	0.000237825	69.672	1	Y	VKGMRKSERRIKELTYQTEEDRKNLLRLQDL	ELT(0.036)Y(0.964)QTEEDRK	4	2	0.043215	305630	305630	0	0	NaN
Q99KR3	276	Q99KR3	Q99KR3	Beta-lactamase-like protein 2	Lactb2	0.998848	0.000393088	76.228	1	Y	LLLHLRKLEKDGKIFYTTTPVKKWKAVL___	IFY(0.999)T(0.001)TTPVKK	3	2	0.088217	146450	146450	0	0	NaN
Q9DBJ1;O70250	92;92	Q9DBJ1	Q9DBJ1	Phosphoglycerate mutase 1;Phosphoglycerate mutase 2	Pgam1;Pgam2	0.999958	4.72734e-11	121.42	1	Y	MWLPVVRTWRLNERHYGGLTGLNKAETAAKH	LNERHY(1)GGLTGLNK	6	3	0.016183	787790	787790	0	0	NaN
Q9QXD6	216	Q9QXD6	Q9QXD6	Fructose-1,6-bisphosphatase 1	Fbp1	0.999996	1.57225e-06	70.889	1	Y	VKMKKKGNIYSLNEGYAKDFDPAINEYLQRK	KKGNIYSLNEGY(1)AK	12	3	-0.24712	366850	366850	0	0	3.5602
Q9QXF8	195	Q9QXF8	Q9QXF8	Glycine N-methyltransferase	Gnmt	0.924475	0.000785848	61.815	1	Y	YILSTGCAPPGKNIYYKSDLTKDITTSVLTV	NIY(0.037)Y(0.924)KS(0.037)DLT(0.001)K	4	2	-0.13643	595480	595480	0	0	NaN
Q9QXF8	6	Q9QXF8	Q9QXF8	Glycine N-methyltransferase	Gnmt	0.806615	0.00207977	68.224	1	Y	__________MVDSVYRTRSLGVAAEGLPDQ	VDS(0.003)VY(0.807)RT(0.191)R	5	2	0.03428	70739	70739	0	0	NaN
Q9Z0G9	197	Q9Z0G9	Q9Z0G9	Claudin-3	Cldn3	0.999717	6.81394e-08	150.02	1	Y	CSCPPRDKYAPTKILYSAPRSTGPGTGTGTA	ILY(1)SAPR	3	2	-0.044858	1073800	1073800	0	0	NaN

## Sheet: STY Sites_pY1000_MouseLiver
Proteins	Positions within proteins	Leading proteins	Protein	Protein names	Gene names	Localization prob	PEP	Score	Number of Phospho (STY)	Amino acid	Sequence window	Phospho (STY) Probabilities	Position in peptide	Charge	Mass error [ppm]	Intensity	Intensity___1	Intensity___2	Intensity___3
D6RH49;A0A0G2JDW7;A0A0G2JG29;D3YYB0;Q6ZWY3;Q6ZWU9	30;28;30;30;30;30	D6RH49	D6RH49	40S ribosomal protein S27;40S ribosomal protein S27-like	Rps27l;Rps27	0.478957	0.00618242	43.761		S	EKKKHKKKRLVQSPNSYFMDVKCPGCYKITT	LVQS(0.116)PNS(0.479)Y(0.405)FMDVK	7	2	-0.30095	0	0	0	0
A0A1D5RMM8;F8VQ28;Q8VI36	119;119;119	A0A1D5RMM8	A0A1D5RMM8	Paxillin	Pxn	0.642766	0.00877342	53.448	1	S	VGSLCSRAGEEEHVYSFPNKQKSAEPSPTVM	AGEEEHVY(0.357)S(0.643)FPNK	9	3	0.23896	392750	392750	0	0
B2RQE8	756	B2RQE8	B2RQE8	Rho GTPase-activating protein 42	Arhgap42	0.447763	0.00129947	62.617		S	LPPKMCRRLRLDTASSNGYQRPGSVVAAKAQ	LRLDT(0.031)AS(0.115)S(0.448)NGY(0.383)QRPGS(0.023)VVAAK	8	3	0.063735	0	0	0	0
E9QK22;P22227	17;17	E9QK22	E9QK22	Zinc finger protein 42	Zfp42	0.499992	0.0380859	45.081	1	S	NEQKMNEQMKKTAKTSGQKGPGGRALDRLTL	TAKT(0.5)S(0.5)GQK	5	2	0.70006	153300	153300	0	0
A0A0U1RPG5;A0A0U1RP32;A0A0U1RP98;P10852	5;5;5;5	A0A0U1RPG5	A0A0U1RPG5	4F2 cell-surface antigen heavy chain	Slc3a2	0.999422	0.0169607	48.998	1	T	___________MSQDTEVDMKDVELNELEPE	S(0.001)QDT(0.999)EVDMK	4	2	-1.9563	99569	99569	0	0
B2KF34;B2KF35;P47811	180;180;180	B2KF34	B2KF34	Mitogen-activated protein kinase 14	Mapk14	1	6.65652e-09	142.54	2	T	KILDFGLARHTDDEMTGYVATRWYRAPEIML	HTDDEMT(1)GY(1)VATR	7	2	-0.13403	1563900	0	1563900	0
E9QK22;P22227	16;16	E9QK22	E9QK22	Zinc finger protein 42	Zfp42	0.499992	0.0380859	45.081	1	T	MNEQKMNEQMKKTAKTSGQKGPGGRALDRLT	TAKT(0.5)S(0.5)GQK	4	2	0.70006	153300	153300	0	0
P61027	5	P61027	P61027	Ras-related protein Rab-10	Rab10	0.690144	0.00517911	87.476	1	T	___________MAKKTYDLLFKLLLIGDSGV	KT(0.69)Y(0.31)DLLFK	2	2	0.11095	95316	95316	0	0
Q8K558	285	Q8K558	Q8K558	Trem-like transcript 1 protein	Treml1	0.536753	4.58591e-05	79.317	1	T	QPPLPPKVLMSSKSVTYATVVFPGGDKGKIA	S(0.12)VT(0.537)Y(0.329)AT(0.015)VVFPGGDKGK	3	3	-0.098968	401350	401350	0	0
F6UND7;A0A087WQ04;P08103	207;207;207	F6UND7	F6UND7	Non-specific protein-tyrosine kinase;Tyrosine-protein kinase HCK	Hck	0.894854	0.00825841	54.343	1	Y	TVKHYKIRTLDSGGFYISPRSTFSSLQELVL	TLDS(0.053)GGFY(0.895)IS(0.053)PR	8	2	0.14746	47726	47726	0	0
Q9DBT6;A0A087WRU0;A0A087WQ94;A0A087WQM0;A0A087WQS0;A0A1D5RM59;E9Q0S6	294;1376;1389;1493;1537;1550;1558	Q9DBT6	Q9DBT6		Tns1	0.998451	4.6972e-06	97.957	1	Y	KRRMSVGDRAGSLPNYATINGKVSSSPVANG	AGSLPNY(0.998)AT(0.002)INGK	7	2	-0.45527	780700	780700	0	0
A0A1B0GR99;A0A0A0MQC3;A0A1B0GSD0;Q9CRB3	38;68;44;45	A0A1B0GR99	A0A1B0GR99	5-hydroxyisourate hydrolase	Urah	0.996091	0.000744405	99.688	1	Y	RLEAPCQQWMELRTSYTNLDGRCPGLLTPSQ	T(0.002)S(0.002)Y(0.996)TNLDGR	3	2	-0.14763	114180	114180	0	0
A0A0A6YY34;A0A0A6YVV2;P11352	90;91;147	A0A0A6YY34	A0A0A6YY34	Glutathione peroxidase;Glutathione peroxidase 1	Gpx1	1	0.000225648	133.23	1	Y	PTPSDDPTALMTDPKYIIWSPVCRNDIAWNF	Y(1)IIWSPVCR	1	2	-0.048716	855290	855290	0	0
A0A0J9YKD4;P07310	105;174	A0A0J9YKD4	A0A0J9YKD4	Creatine kinase M-type	Ckm	0.990399	0.00538375	79.116	1	Y	VEALNSLTGEFKGKYYPLKSMTEQEQQQLID	GKY(0.01)Y(0.99)PLK	4	2	-0.43658	86819	86819	0	0
A0A0N4SVW8;Q3UND0	26;197	A0A0N4SVW8	A0A0N4SVW8	Src kinase-associated phosphoprotein 2	Skap2	0.999999	0.000640218	86.014	1	Y	KKDCCFEICAPDKRIYQFTAASPKDAEEWVQ	IY(1)QFTAASPK	2	2	-0.019189	243410	243410	0	0
A0A0R4J0I6;Q80XL6;D3YTQ5	323;323;205	A0A0R4J0I6	A0A0R4J0I6	Acyl-CoA dehydrogenase family member 11	Acad11	0.999995	2.92224e-05	116.52	1	Y	MALSFFKLAGISQGVYRRYLMGNNSSEDSFL	LAGISQGVY(1)R	9	2	0.73207	195020	195020	0	0
A0A0R4J1V6;A0A0R4J204;A0A0R4J202;Q9QZR5;O88904	352;354;361;361;352	A0A0R4J1V6	A0A0R4J1V6	Homeodomain-interacting protein kinase 2;Homeodomain-interacting protein kinase 1	Hipk2;Hipk1	0.987556	9.46206e-06	135.55	1	Y	DFGSASHVSKAVCSTYLQSRYYRAPEIILGL	AVCS(0.001)T(0.011)Y(0.988)LQSR	6	2	-0.02124	5614600	5614600	0	0
A0A1B0GT92;Q9Z1E4	44;44	A0A1B0GT92	A0A1B0GT92	Glycogen [starch] synthase, muscle	Gys1	0.947338	0.00898797	57.164	1	Y	LFEVAWEVANKVGGIYTVLQTKAKVTGDEWG	VGGIY(0.947)T(0.053)VLQTK	5	2	-1.2706	77682	77682	0	0
A0A1D5RMM8;F8VQ28;Q8VI36	118;118;118	A0A1D5RMM8	A0A1D5RMM8	Paxillin	Pxn	0.988275	2.96143e-08	110.31	1	Y	GVGSLCSRAGEEEHVYSFPNKQKSAEPSPTV	AGEEEHVY(0.988)S(0.012)FPNKQK	8	3	0.1177	1695000	1695000	0	0
Q8CDM9;A0A1L1SRI1;E9PUM4;A0A1L1SQ51;Q71LX4;A0A1L1SQP9	575;579;1665;1667;1666;120	Q8CDM9	Q8CDM9	Talin-2	Tln2	0.933106	0.0198306	43.604	1	Y	ITSIRDKAPGQRECDYSIDGINRCIRDIEQA	ECDY(0.933)S(0.067)IDGINR	4	2	-0.2754	58524	58524	0	0
A1L341;Q9Z188;Q61214	312;273;321	A1L341	A1L341	Dual specificity tyrosine-phosphorylation-regulated kinase 1B;Dual specificity tyrosine-phosphorylation-regulated kinase 1A	Dyrk1a;Dyrk1b	0.94344	9.04089e-06	170.3	1	Y	VDFGSSCQLGQRIYQYIQSRFYRSPEVLLGM	IY(0.057)QY(0.943)IQSR	4	2	0.23187	21582000	21582000	0	0
A2AE89;P10649	23;23	A2AE89	A2AE89	Glutathione S-transferase Mu 1	Gstm1	0.89282	0.00997815	49.149	1	Y	WNVRGLTHPIRMLLEYTDSSYDEKRYTMGDA	MLLEY(0.893)T(0.09)DS(0.01)S(0.004)Y(0.004)DEKR	5	3	-0.19481	216660	216660	0	0
Q8BHR1;D3Z781;E9QAU4;A2AQ25	164;244;295;244	Q8BHR1	Q8BHR1	Sickle tail protein	Etl4;Skt	0.965734	0.0073987	61.344	1	Y	SPSVAIYIKDDSRNVYYELNDVRNIQDRSLL	NVY(0.966)Y(0.034)ELNDVR	3	2	0.31204	49040	49040	0	0
A2AQH3;Q9ERH7	359;359	A2AQH3	A2AQH3	Homeodomain-interacting protein kinase 3	Hipk3	0.954224	7.21888e-06	141.91	1	Y	DFGSASHVSKTVCSTYLQSRYYRAPEIILGL	TVCS(0.002)T(0.044)Y(0.954)LQSR	6	2	0.12583	2724300	2724300	0	0
A3KGU5;A3KGU7;E9Q447;A3KGU9;P16546	1020;1020;1020;1020;1020	A3KGU5	A3KGU5	Spectrin alpha chain, non-erythrocytic 1	Sptan1	1	0.0234026	45.598	1	Y	WKVEVNDRQGFVPAAYVKKLDPAQSASRENL	QGFVPAAY(1)VK	8	2	0.20198	44329	44329	0	0
B2KF34;B2KF35;P47811	182;182;182	B2KF34	B2KF34	Mitogen-activated protein kinase 14	Mapk14	0.99996	2.83097e-32	279.56	1;2	Y	LDFGLARHTDDEMTGYVATRWYRAPEIMLNW	HTDDEMT(1)GY(1)VATR	9	2	-0.13403	24067000	22504000	1563900	0
B2RQE8	759	B2RQE8	B2RQE8	Rho GTPase-activating protein 42	Arhgap42	0.919762	3.454e-10	110.74	1	Y	KMCRRLRLDTASSNGYQRPGSVVAAKAQLFE	LDTASS(0.002)NGY(0.92)QRPGS(0.078)VVAAK	9	3	0.25381	799600	799600	0	0
G5E8R0;E9Q453;G5E8R2;G5E8R1;E9Q456;E9Q455;E9Q452;Q8BSH3;Q8BP43;E9Q450;E9Q448;B7ZNL3;E9Q454;F8WID5;P58771	126;126;126;126;126;126;162;162;162;162;162;162;162;204;162	G5E8R0	G5E8R0	Tropomyosin alpha-1 chain	Tpm1	1	0.00994002	46.318	1	Y	QLKEAKHIAEDADRKYEEVARKLVIIESDLE	HIAEDADRKY(1)EEVAR	10	3	0.22453	207390	207390	0	0
D3YZ57;P39688;Q04736	213;213;220	D3YZ57	D3YZ57	Non-specific protein-tyrosine kinase;Tyrosine-protein kinase Fyn;Tyrosine-protein kinase Yes	Fyn;Yes1	0.83126	2.35734e-06	134.56	1	Y	DHVKHYKIRKLDNGGYYITTRAQFETLQQLV	KLDNGGY(0.831)Y(0.166)IT(0.003)TR	7	2	-0.2826	278950	278950	0	0
D3YZ57;P39688;Q04736;F8WI90;P05480	385;440;444;438;444	D3YZ57	D3YZ57	Non-specific protein-tyrosine kinase;Tyrosine-protein kinase Fyn;Tyrosine-protein kinase Yes;Neuronal proto-oncogene tyrosine-protein kinase Src	Fyn;Yes1;Src	0.999822	0.0190635	44.564	1	Y	GAKFPIKWTAPEAALYGRFTIKSDVWSFGIL	WTAPEAALY(1)GR	9	2	-0.14478	45466	45466	0	0
D3Z2T9;P11440;Q80YP0;P97377	15;15;15;15	D3Z2T9	D3Z2T9	Cyclin-dependent kinase 1;Cyclin-dependent kinase 3;Cyclin-dependent kinase 2	Cdk1;Cdk3;Cdk2	0.945495	0.000694824	77.358	1	Y	_MEDYIKIEKIGEGTYGVVYKGRHRVTGQIV	IGEGT(0.054)Y(0.945)GVVY(0.001)K	6	2	0.14964	1379000	1379000	0	0
G3X9X5;D3Z5I1;Q3UPF5	184;184;184	G3X9X5	G3X9X5	Zinc finger CCCH-type antiviral protein 1	Zc3hav1	0.974733	0.000964744	78.939	1	Y	ERLHICEHFTRGNCSYLNCLRSHNLMDRKVL	GNCS(0.025)Y(0.975)LNCLR	5	2	-0.27875	220770	220770	0	0
E9QAQ5;D3Z7E5;Q9WV60;Q2NL51	216;279;216;279	E9QAQ5	E9QAQ5	Glycogen synthase kinase-3 beta;Glycogen synthase kinase-3 alpha	Gsk3b;Gsk3a	0.895281	1.01444e-08	122.12	1	Y	FGSAKQLVRGEPNVSYICSRYYRAPELIFGA	GEPNVS(0.105)Y(0.895)ICSR	7	2	-0.11877	55086000	55086000	0	0
E9Q489;O09165	57;57	E9Q489	E9Q489	Calsequestrin;Calsequestrin-1	Casq1	1	7.45379e-05	162.07	1	Y	EYDGVDRVINVNAKNYKNVFKKYEVLALLYH	NY(1)KNVFK	2	2	0.38712	870560	870560	0	0
E9Q696;P06240	203;192	E9Q696	E9Q696	Non-specific protein-tyrosine kinase;Proto-oncogene tyrosine-protein kinase LCK	Lck	0.991665	0.000176019	89.43	1	Y	VVKHYKIRNLDNGGFYISPRITFPGLHDLVR	NLDNGGFY(0.992)IS(0.008)PR	8	2	-0.08747	165680	165680	0	0
F6WA09;P62259	143;131	F6WA09	F6WA09	14-3-3 protein epsilon	Ywhae	0.99998	0.00592437	56.087	1	Y	ESKVFYYKMKGDYHRYLAEFATGNDRK____	Y(1)LAEFATGNDRK	1	2	0.8982	83637	83637	0	0
F8WIT2;P14824	302;302	F8WIT2	F8WIT2	Annexin;Annexin A6	Anxa6	0.994261	0.0173018	64.265	1	Y	LDIREIFRTKYEKSLYSMIKNDTSGEYKKAL	S(0.001)LY(0.994)S(0.005)MIK	3	2	0.227	68897	68897	0	0
O08911	185	O08911	O08911	Mitogen-activated protein kinase 12	Mapk12	0.702579	2.37681e-09	151.99	1	Y	LDFGLARQADSEMTGYVVTRWYRAPEVILNW	QADS(0.077)EMT(0.212)GY(0.703)VVT(0.008)R	9	2	-0.17711	574980	574980	0	0
Q5SVG6;O55125	127;148	Q5SVG6	Q5SVG6	Protein NipSnap homolog 1	Nipsnap1	1	0.0146637	52.579	1	Y	PALMDCMNKLKNNKEYLEFRKERSK______	NNKEY(1)LEFR	5	2	0.034962	146090	146090	0	0
O70250;Q9DBJ1	92;92	O70250;Q9DBJ1	O70250	Phosphoglycerate mutase 2;Phosphoglycerate mutase 1	Pgam2;Pgam1	0.999982	9.95565e-10	129.74	1	Y	MWLPVVRTWRLNERHYGGLTGLNKAETAAKH;MWVPVVRTWRLNERHYGGLTGLNKAETAAKH	LNERHY(1)GGLTGLNK	6	3	-0.098581	4387100	4387100	0	0
O88428	21	O88428	O88428	Bifunctional 3'-phosphoadenosine 5'-phosphosulfate synthase 2;Sulfate adenylyltransferase;Adenylyl-sulfate kinase	Papss2	1	4.26357e-08	112.42	1	Y	KMNHKRDQQKSTNVVYQAHHVSRNKRGQVVG	STNVVY(1)QAHHVSR	6	3	-0.081867	548690	548690	0	0
O88792	281	O88792	O88792	Junctional adhesion molecule A	F11r	0.998471	0.000400355	120.99	1	Y	FERTKKGTAPGKKVIYSQPSTRSEGEFKQTS	VIY(0.998)S(0.002)QPSTR	3	2	0.089198	165730	165730	0	0
Q91VB8;P01942	25;25	Q91VB8	Q91VB8	Hemoglobin subunit alpha	haemaglobin alpha 2;Hba	1	7.67864e-24	238.88	1	Y	NIKAAWGKIGGHGAEYGAEALERMFASFPTT	IGGHGAEY(1)GAEALER	8	3	0.064988	6321600	6321600	0	0
P02088;A8DUK4;E9Q223;P02089;CON__Q3SX09;CON__P02070;P02104	36;36;36;36;90;34;36	P02088;P02089	P02089	Hemoglobin subunit beta-1;Hemoglobin subunit beta-2;Hemoglobin subunit epsilon-Y2	Hbb-b1;Hbbt1;Hbb-bs;Hbb-b2;Hbb-y	0.982967	0.0146621	54.198	1	Y	PDEVGGEALGRLLVVYPWTQRYFDSFGDLSS;SDEVGGEALGRLLVVYPWTQRYFDSFGDLSS	LLVVY(0.983)PWT(0.017)QR	5	2	-0.25819	61747	61747	0	0
P09411;S4R2M7	196;196	P09411	P09411	Phosphoglycerate kinase 1;Phosphoglycerate kinase	Pgk1	1	0.00746903	83.377	1	Y	LPQKAGGFLMKKELNYFAKALESPERPFLAI	KELNY(1)FAK	5	2	-0.07123	376190	376190	0	0
P10126;D3Z3I8;D3YZ68;P62631	141;141;141;141	P10126	P10126	Elongation factor 1-alpha 1;Elongation factor 1-alpha 2	Eef1a1;Eef1a2	0.96715	0.000125223	86.772	1	Y	GISKNGQTREHALLAYTLGVKQLIVGVNKMD	EHALLAY(0.967)T(0.033)LGVK	7	3	0.018099	2290000	2290000	0	0
P10126;D3Z3I8;D3YZ68	177;177;177	P10126	P10126	Elongation factor 1-alpha 1	Eef1a1	0.966783	0.00389069	80.684	1	Y	YSQKRYEEIVKEVSTYIKKIGYNPDTVAFVP	EVS(0.001)T(0.032)Y(0.967)IKK	5	2	0.78783	180940	180940	0	0
P10126;D3Z3I8;D3YZ68;P62631	29;29;29;29	P10126	P10126	Elongation factor 1-alpha 1;Elongation factor 1-alpha 2	Eef1a1;Eef1a2	0.999985	0.000670472	85.355	1	Y	GHVDSGKSTTTGHLIYKCGGIDKRTIEKFEK	STTTGHLIY(1)K	9	2	0.45439	115300	115300	0	0
P12710	54	P12710	P12710	Fatty acid-binding protein, liver	Fabp1	0.774179	0.00798689	67.897	1	Y	SEIVHEGKKIKLTITYGPKVVRNEFTLGEEC	LTIT(0.226)Y(0.774)GPK	5	2	-0.63991	0	0	0	0
P14152;B1ATQ3	119;119	P14152	P14152	Malate dehydrogenase, cytoplasmic	Mdh1	0.999653	0.010034	48.568	1	Y	ANVKIFKSQGTALEKYAKKSVKVIVVGNPAN	SQGTALEKY(1)AK	9	2	0.9883	57669	57669	0	0
P14234	196	P14234	P14234	Tyrosine-protein kinase Fgr	Fgr	0.665467	0.00481998	58.32	1	Y	DHIKHYKIRKLDTGGYYITTRAQFDSIQDLV	KLDT(0.177)GGY(0.665)Y(0.146)IT(0.009)T(0.002)R	7	2	-0.18155	175600	175600	0	0
P15105;D3YVK1	104;104	P15105	P15105	Glutamine synthetase	Glul	0.999998	0.000687289	66.56	1	Y	FRKDPNKLVLCEVFKYNRKPAETNLRHICKR	Y(1)NRKPAETNLR	1	3	0.17589	202960	202960	0	0
P16460;J3QNG0	113;113	P16460	P16460	Argininosuccinate synthase	Ass1;Gm5424	0.991982	2.60486e-05	78.191	1	Y	IARRQVEIAQREGAKYVSHGATGKGNDQVRF	Y(0.992)VS(0.008)HGATGKGNDQVR	1	2	-0.11796	537130	537130	0	0
P21981	369	P21981	P21981	Protein-glutamine gamma-glutamyltransferase 2	Tgm2	0.97414	9.74874e-05	79.875	1	Y	WQAIDPTPQEKSEGTYCCGPVSVRAIKEGDL	SEGT(0.026)Y(0.974)CCGPVSVR	5	2	0.12777	281920	281920	0	0
P24270	231	P24270	P24270	Catalase	Cat	1	0.000178235	89.301	1	Y	GSHTFKLVNADGEAVYCKFHYKTDQGIKNLP	LVNADGEAVY(1)CK	10	2	0.31	365850	365850	0	0
P25688;A0A0G2JG44;D3Z4U1	194;170;121	P25688	P25688	Uricase	Uox	0.982556	0.0162685	57.859	1	Y	TTLPEVKDRCFATQVYCKWRYQRRDVDFEAI	CFAT(0.017)QVY(0.983)CK	7	2	-0.43199	231110	231110	0	0
P25688;A0A0G2JG44;D3Z4U1	230;206;157	P25688	P25688	Uricase	Uox	0.78114	1.65192e-05	76.82	1	Y	DIVLQKFAGPYDKGEYSPSVQKTLYDIQVLS	FAGPYDKGEY(0.781)S(0.208)PS(0.01)VQK	10	3	-0.26041	288540	288540	0	0
P25911;P16277	193;181	P25911	P25911	Tyrosine-protein kinase Lyn;Tyrosine-protein kinase Blk	Lyn;Blk	0.849748	1.26967e-05	105.65	1	Y	DVIKHYKIRSLDNGGYYISPRITFPCISDMI	SLDNGGY(0.85)Y(0.15)IS(0.001)PR	7	2	0.1819	504080	504080	0	0
P25911	397	P25911	P25911	Tyrosine-protein kinase Lyn	Lyn	0.806336	0.000386341	91.549	1	Y	KIADFGLARVIEDNEYTAREGAKFPIKWTAP	VIEDNEY(0.806)T(0.194)AR	7	2	0.48005	78959	78959	0	0
P26039;A2AIM2	70;70	P26039	P26039	Talin-1	Tln1	0.908059	0.00429435	83.206	1	Y	DPKKGIWLEAGKALDYYMLRNGDTMEYRKKQ	ALDY(0.908)Y(0.092)MLR	4	2	0.12097	195870	195870	0	0
P26443	451	P26443	P26443	Glutamate dehydrogenase 1, mitochondrial	Glud1	0.708888	0.00019718	136.99	1	Y	TVSYFEWLKNLNHVSYGRLTFKYERDSNYHL	NLNHVS(0.291)Y(0.709)GR	7	2	-0.16316	325730	325730	0	0
P34152	608	P34152	P34152	Focal adhesion kinase 1	Ptk2	0.999988	0.00371719	70.908	1	Y	SSNDCVKLGDFGLSRYMEDSTYYKASKGKLP	Y(1)MEDSTYYK	1	2	-0.16833	244630	244630	0	0
P34152	614	P34152	P34152	Focal adhesion kinase 1	Ptk2	0.864049	8.75694e-05	88.734	1	Y	KLGDFGLSRYMEDSTYYKASKGKLPIKWMAP	YMEDST(0.002)Y(0.864)Y(0.133)KASK	7	3	-0.29624	833030	833030	0	0
P35700;B1AXW5;B1AXW6;B1AXW4	10;10;10;10	P35700	P35700	Peroxiredoxin-1	Prdx1	1	9.80879e-05	150.05	1	Y	______MSSGNAKIGYPAPNFKATAVMPDGQ	IGY(1)PAPNFK	3	2	0.17452	2785200	2785200	0	0
P35700	194	P35700	P35700	Peroxiredoxin-1	Prdx1	0.93157	0.0132676	62.463	1	Y	PGSDTIKPDVNKSKEYFSKQK__________	S(0.023)KEY(0.932)FS(0.045)K	4	2	-0.23107	48224	48224	0	0
P42230	694	P42230	P42230	Signal transducer and activator of transcription 5A	Stat5a	1	1.96606e-05	115	1	Y	FAKYYTPVLAKAVDGYVKPQIKQVVPEFVNA	AVDGY(1)VKPQIK	5	2	0.10454	933800	933800	0	0
P42232	699	P42232	P42232	Signal transducer and activator of transcription 5B	Stat5b	1	6.23848e-06	134.3	1	Y	TPVPCEPATAKAADGYVKPQIKQVVPEFANA	AADGY(1)VKPQIK	5	3	0.32405	1196700	1196700	0	0
P48036	92	P48036	P48036	Annexin A5	Anxa5	0.99998	0.00404872	84.615	1	Y	KLIVAMMKPSRLYDAYELKHALKGAGTDEKV	LYDAY(1)ELK	5	2	0.26323	117780	117780	0	0
P48962	195	P48962	P48962	ADP/ATP translocase 1	Slc25a4	0.99682	0.000775185	74.751	1	Y	SVQGIIIYRAAYFGVYDTAKGMLPDPKNVHI	AAYFGVY(0.997)DT(0.003)AK	7	2	0.25128	154710	154710	0	0
P49722	57	P49722	P49722	Proteasome subunit alpha type-2	Psma2	0.999994	0.00251647	115.46	1	Y	NGVVLATEKKQKSILYDERSVHKVEPITKHI	SILY(1)DER	4	2	-0.090752	128040	128040	0	0
P50247	193	P50247	P50247	Adenosylhomocysteinase	Ahcy	1	8.01802e-07	158.79	1	Y	INVNDSVTKSKFDNLYGCRESLIDGIKRATD	SKFDNLY(1)GCR	7	2	-0.0020911	334820	334820	0	0
P50285;Q3UNX7;Q8C9C1;D3Z0T2;A0A0A6YVP9	105;105;105;105;105	P50285	P50285	Dimethylaniline monooxygenase [N-oxide-forming] 1;Flavin-containing monooxygenase	Fmo1	1	0.00216171	120.49	1	Y	YLKLYSTQFNLQRCIYFNTKVCSITKRPDFA	CIY(1)FNTK	3	2	0.29209	49031	49031	0	0
P52760	21	P52760	P52760	Ribonuclease UK114	Hrsp12	0.738132	7.80608e-06	94.007	1	Y	RKVISTTKAPAAIGPYSQAVQVDRTIYISGQ	APAAIGPY(0.738)S(0.262)QAVQVDR	8	2	0.19467	392220	392220	0	0
Q3UKW2;P62204	148;100	Q3UKW2	Q3UKW2	Calmodulin	Calm1	0.999347	1.02586e-08	109.04	1	Y	EIREAFRVFDKDGNGYISAAELRHVMTNLGE	VFDKDGNGY(0.999)IS(0.001)AAELR	9	3	0.11318	483930	483930	0	0
Q00612	401	Q00612	Q00612	Glucose-6-phosphate 1-dehydrogenase X	G6pdx	0.964819	0.0009527	79.201	1	Y	KRNELVIRVQPNEAVYTKMMTKKPGMFFNPE	VQPNEAVY(0.965)T(0.035)K	8	2	0.38464	161670	161670	0	0
Q3UZZ3;Q9JKV2	159;159	Q3UZZ3	Q3UZZ3	Serine/threonine-protein kinase ICK	Ick	0.988478	0.0017561	61.423	1	Y	FGLAREIRSRPPYTDYVSTRWYRAPEVLLRS	SRPPYT(0.001)DY(0.988)VS(0.004)T(0.006)R	8	3	-0.021149	79103	79103	0	0
Q3V0K6;Q91WN4	132;105	Q3V0K6	Q3V0K6	Kynurenine 3-monooxygenase	Kmo	0.791698	0.0313315	46.352	1	Y	LSGKKSAIPYGNKSQYILSISRENLNKDLLT	S(0.206)QY(0.792)ILS(0.003)ISR	3	2	0.29905	35726	35726	0	0
Q5SX40;G3UW82;P13542;Q5SX39;Q91Z83	1859;1859;1855;1856;1852	Q5SX40	Q5SX40	Myosin-1;Myosin-8;Myosin-4;Myosin-7	Myh1;Myh2;Myh8;Myh4;Myh7	0.992417	2.68806e-05	98.898	1	Y	IKGLRKHERRVKELTYQTEEDRKNVLRLQDL	ELT(0.007)Y(0.992)QTEEDRK	4	2	0.42059	533130	533130	0	0
Q5SX40;G3UW82;P13542;Q5SX39;Q91Z83;B1AR69;Q02566;P13541	1382;1382;1378;1379;1375;1379;1377;1376	Q5SX40	Q5SX40	Myosin-1;Myosin-8;Myosin-4;Myosin-7;Myosin-6;Myosin-3	Myh1;Myh2;Myh8;Myh4;Myh7;Myh13;Myh6;Myh3	0.982031	1.70563e-05	118.28	1	Y	AMSKANSEVAQWRTKYETDAIQRTEELEEAK	T(0.018)KY(0.982)ETDAIQR	3	2	0.57561	260660	260660	0	0
Q5SX40;G3UW82;P13542;Q5SX39;Q91Z83;B1AR69;Q02566;P13541	413;413;413;413;410;412;411;411	Q5SX40	Q5SX40	Myosin-1;Myosin-8;Myosin-4;Myosin-7;Myosin-6;Myosin-3	Myh1;Myh2;Myh8;Myh4;Myh7;Myh13;Myh6;Myh3	0.998548	5.70506e-06	136.81	1	Y	LLKALCYPRVKVGNEYVTKGQTVQQVYNSVG	VKVGNEY(0.999)VT(0.001)K	7	2	0.10137	1683900	1683900	0	0
Q5SXR6;Q68FD5	887;883	Q5SXR6	Q5SXR6	Clathrin heavy chain;Clathrin heavy chain 1	Cltc	0.999751	0.0124759	43.897	1	Y	EGCEEPATHNALAKIYIDSNNNPERFLRENP	IY(1)IDSNNNPER	2	2	-0.36372	0	0	0	0
Q5U4C9;Q8BI55	380;379	Q5U4C9	Q5U4C9	Dual specificity tyrosine-phosphorylation-regulated kinase 2;Dual specificity tyrosine-phosphorylation-regulated kinase 4	Dyrk2;Dyrk4	0.998233	7.05045e-05	158.56	1	Y	IDFGSSCYEHQRVYTYIQSRFYRAPEVILGA	VYT(0.002)Y(0.998)IQSR	4	2	0.048997	699550	699550	0	0
Q64433	76	Q64433	Q64433	10 kDa heat shock protein, mitochondrial	Hspe1	0.999673	4.80866e-05	101.82	1	Y	EPVSVKVGDKVLLPEYGGTKVVLDDKDYFLF	VLLPEY(1)GGTK	6	2	-0.099295	577540	577540	0	0
Q64727	822	Q64727	Q64727	Vinculin	Vcl	0.999908	0.000680012	125.58	1	Y	NISDPGLQKSFLDSGYRILGAVAKVREAFQP	SFLDSGY(1)R	7	2	0.077423	1615600	1615600	0	0
Q8BGA8	546	Q8BGA8	Q8BGA8	Acyl-coenzyme A synthetase ACSM5, mitochondrial	Acsm5	0.987529	3.20447e-05	99.815	1	Y	LTRELQEHVKTVTAPYKYPRKVAFISELPKT	TVTAPY(0.988)KY(0.012)PR	6	2	0.2579	343870	343870	0	0
Q8BH00	341	Q8BH00	Q8BH00	Aldehyde dehydrogenase family 8 member A1	Aldh8a1	0.904721	0.00419039	86.833	1	Y	MGALISKAHLEKVRSYVLKAQTEGARILCGE	VRS(0.095)Y(0.905)VLK	4	2	-0.94511	292190	292190	0	0
Q8CGB6	483	Q8CGB6	Q8CGB6	Tensin-2	Tns2	0.998381	6.30803e-09	134.99	1	Y	DGALAHTRGPLDGSPYAQVQRVPRQTPPAPS	GPLDGS(0.002)PY(0.998)AQVQR	8	2	0.11828	973110	973110	0	0
Q8JZR0	96	Q8JZR0	Q8JZR0	Long-chain-fatty-acid--CoA ligase 5	Acsl5	0.999998	9.68116e-05	73.881	1	Y	FQRGLAVSDNGPCLGYRKPNQPYKWISYKQV	GLAVSDNGPCLGY(1)R	13	2	0.20104	111490	111490	0	0
Q8K558	286	Q8K558	Q8K558	Trem-like transcript 1 protein	Treml1	0.984534	1.7509e-05	81.651	1	Y	PPLPPKVLMSSKSVTYATVVFPGGDKGKIAS	S(0.003)VT(0.012)Y(0.985)ATVVFPGGDKGK	4	2	0.35981	156090	156090	0	0
Q8R0F9	36	Q8R0F9	Q8R0F9	SEC14-like protein 4	Sec14l4	1	0.0102001	65.246	1	Y	ETLQDLLPTLPKADDYFLLRWLRARNFDLKK	ADDY(1)FLLR	4	2	0.11655	114880	114880	0	0
Q8R429	527	Q8R429	Q8R429	Sarcoplasmic/endoplasmic reticulum calcium ATPase 1	Atp2a1	1	0.00105441	61.409	1	Y	MFVKGAPEGVIDRCNYVRVGTTRVPLTGPVK	GAPEGVIDRCNY(1)VR	12	3	-0.07554	425020	425020	0	0
Q8VDD5	1408	Q8VDD5	Q8VDD5	Myosin-9	Myh9	1	0.00121902	87.806	1	Y	DLEGLSQRLEEKVAAYDKLEKTKTRLQQELD	VAAY(1)DKLEK	4	2	0.37173	135270	135270	0	0
Q91YD9	253	Q91YD9	Q91YD9	Neural Wiskott-Aldrich syndrome protein	Wasl	1	0.0227407	57.59	1	Y	ISEAQLKDRETSKVIYDFIEKTGGVEAVKNE	VIY(1)DFIEK	3	2	-1.1075	35144	35144	0	0
Q91YM2	1105	Q91YM2	Q91YM2	Rho GTPase-activating protein 35	Arhgap35	0.996423	5.69439e-10	100.04	1	Y	PMDAVVKPRNEEENIYSVPHDSTQGKIITIR	NEEENIY(0.996)S(0.004)VPHDSTQGK	7	3	0.040863	8730500	8730500	0	0
Q99KR3	276	Q99KR3	Q99KR3	Beta-lactamase-like protein 2	Lactb2	0.997093	3.80023e-05	103.26	1	Y	LLLHLRKLEKDGKIFYTTTPVKKWKAVL___	IFY(0.997)T(0.002)TTPVKK	3	2	-0.13791	411910	411910	0	0
Q9D0F9;A2CEK3	353;371	Q9D0F9	Q9D0F9	Phosphoglucomutase-1	Pgm1;Pgm2	0.816869	0.0223159	40.496	1	Y	SGALDRVANATKIALYETPTGWKFFGNLMDA	IALY(0.817)ET(0.148)PT(0.035)GWK	4	2	0.063637	51510	51510	0	0
Q9QXD6	216	Q9QXD6	Q9QXD6	Fructose-1,6-bisphosphatase 1	Fbp1	1	1.0448e-07	111.72	1	Y	VKMKKKGNIYSLNEGYAKDFDPAINEYLQRK	KKGNIYSLNEGY(1)AK	12	3	-0.16449	3341600	3341600	0	0
Q9QXD6	245	Q9QXD6	Q9QXD6	Fructose-1,6-bisphosphatase 1	Fbp1	1	2.93183e-05	103.08	1	Y	RKKFPPDGSAPYGARYVGSMVADIHRTLVYG	Y(1)VGSMVADIHR	1	2	0.37861	136390	136390	0	0
Q9QXF8	221	Q9QXF8	Q9QXF8	Glycine N-methyltransferase	Gnmt	0.774229	0.00970014	50.158		Y	SVLTVNNKAHMVTLDYTVQVPGTGRDGSPGF	AHMVT(0.006)LDY(0.774)T(0.22)VQVPGTGR	8	3	-0.19761	51647	51647	0	0
Q9QXF8	195	Q9QXF8	Q9QXF8	Glycine N-methyltransferase	Gnmt	0.980078	3.20959e-05	99.752	1	Y	YILSTGCAPPGKNIYYKSDLTKDITTSVLTV	NIY(0.016)Y(0.98)KS(0.004)DLTK	4	2	-0.084853	1060200	1060200	0	0
Q9QXF8	6	Q9QXF8	Q9QXF8	Glycine N-methyltransferase	Gnmt	0.620083	0.00313716	95.502	1	Y	__________MVDSVYRTRSLGVAAEGLPDQ	VDSVY(0.62)RT(0.38)R	5	2	0.21006	91122	91122	0	0
Q9Z0G9	197	Q9Z0G9	Q9Z0G9	Claudin-3	Cldn3	0.999361	0.000455373	154.09	1	Y	CSCPPRDKYAPTKILYSAPRSTGPGTGTGTA	ILY(0.999)S(0.001)APR	3	2	0.2158	1153600	1153600	0	0

## Sheet: STY Sites_pY100_H1975
Proteins	Positions within proteins	Leading proteins	Protein	Protein names	Gene names	Localization prob	PEP	Score	Number of Phospho (STY)	Amino acid	Sequence window	Phospho (STY) Probabilities	Position in peptide	Charge	Mass error [ppm]	Intensity	Intensity___1	Intensity___2	Intensity___3
P08670	56	P08670	P08670	Vimentin	VIM	0.774906	0.00672774	57.936	1	S	GSALRPSTSRSLYASSPGGVYATRSSAVRLR	SLY(0.002)AS(0.223)S(0.775)PGGVYATR	6	2	-0.20599	172030	172030	0	0
P10644	83	P10644	P10644	cAMP-dependent protein kinase type I-alpha regulatory subunit;cAMP-dependent protein kinase type I-alpha regulatory subunit, N-terminally processed	PRKAR1A	0.935435	0.0149372	41.45	1	S	LQKAGTRTDSREDEISPPPPNPVVKGRRRRG	T(0.018)DS(0.046)REDEIS(0.935)PPPPNPVVK	9	3	-1.0448	335090	335090	0	0
P22681	675	P22681	P22681	E3 ubiquitin-protein ligase CBL	CBL	0.532659	0.00464183	52.09	1	S	DHPKIKPSSSANAIYSLAARPLPVPKLPPGE	IKPSS(0.001)S(0.004)ANAIY(0.462)S(0.533)LAARPLPVPK	12	3	-0.072949	849520	849520	0	0
P29353	426	P29353	P29353	SHC-transforming protein 1	SHC1	0.589189	2.99e-16	191.37	1	S	PPPPPCPGRELFDDPSYVNVQNLDKARQAVG	ELFDDPS(0.589)Y(0.411)VNVQNLDKAR	7	3	0.0039646	3770000	3770000	0	0
P49736	139	P49736	P49736	DNA replication licensing factor MCM2	MCM2	0.989707	0.00344435	60.307	1	S	AGRGLGRMRRGLLYDSDEEDEERPARKRRQV	GLLY(0.01)DS(0.99)DEEDEERPAR	6	3	-0.07229	497760	497760	0	0
Q96FJ2;P63167	64;64	Q96FJ2	Q96FJ2	Dynein light chain 2, cytoplasmic;Dynein light chain 1, cytoplasmic	DYNLL2;DYNLL1	0.533808	0.0200526	48.948	1	S	KYNPTWHCIVGRNFGSYVTHETKHFIYFYLG	NFGS(0.534)Y(0.428)VT(0.035)HET(0.003)K	4	2	0.72984	98516	98516	0	0
Q15019	218	Q15019	Q15019	Septin-2	2018-09-02	0.967762	0.0100883	47.088	1	S	IEEHNIKIYHLPDAESDEDEDFKEQTRLLKA	IY(0.032)HLPDAES(0.968)DEDEDFKEQTR	9	3	0.066614	549680	549680	0	0
Q63HR2	481	Q63HR2	Q63HR2	Tensin-2	TNS2	0.619658	2.2e-08	118.31	1	S	SVDGSLTHTRGPLDGSPYAQVQRPPRQTPPA	GPLDGS(0.62)PY(0.38)AQVQRPPR	6	3	-0.031536	962920	962920	0	0
Q8IWZ8	485	Q8IWZ8	Q8IWZ8	SURP and G-patch domain-containing protein 1	SUGP1	0.989892	8.14e-05	92.231	1	S	LLWEKAVQQHQHGYDSDEEVDSELGTWEHQL	AVQQHQHGY(0.01)DS(0.99)DEEVDSELGTWEHQLR	11	4	-0.43671	577460	577460	0	0
Q8N4X5	414	Q8N4X5	Q8N4X5	Actin filament-associated protein 1-like 2	AFAP1L2	0.595475	0.00223958	61.526	1	S	VGCEVVPDPSPDHLYSFRILHKGEELAKLEA	SKVAQQPLSLVGCEVVPDPS(0.003)PDHLY(0.402)S(0.595)FR	26	3	-0.56138	417160	417160	0	0
P06493	14	P06493	P06493	Cyclin-dependent kinase 1	CDK1	1	4.33e-05	116.94	2	T	__MEDYTKIEKIGEGTYGVVYKGRHKTTGQV	IEKIGEGT(1)Y(1)GVVYK	8	2	0.24993	24568000	0	24568000	0
P24941;Q00526	14;14	P24941	P24941	Cyclin-dependent kinase 2;Cyclin-dependent kinase 3	CDK2;CDK3	0.999997	0.00158777	88.781	2	T	__MENFQKVEKIGEGTYGVVYKARNKLTGEV	VEKIGEGT(1)Y(0.998)GVVY(0.002)K	8	2	0.79887	305610	0	305610	0
P27361	202	P27361	P27361	Mitogen-activated protein kinase 3	MAPK3	0.999203	0.00042024	83.602	2	T	LARIADPEHDHTGFLTEYVATRWYRAPEIML	IADPEHDHTGFLT(0.999)EY(0.97)VAT(0.03)R	13	3	0.40624	408500	0	408500	0
P28482	185	P28482	P28482	Mitogen-activated protein kinase 1	MAPK1	0.99904	0.000308128	88.09	2	T	LARVADPDHDHTGFLTEYVATRWYRAPEIML	VADPDHDHTGFLT(0.999)EY(0.992)VAT(0.009)R	13	3	0.41769	6863800	0	6863800	0
P45983;P53779	188;226	P45983	P45983	Mitogen-activated protein kinase 8;Mitogen-activated protein kinase 10	MAPK8;MAPK10	0.509994	1.71e-08	139.86	1	T	ARTAGTSFMMTPYVVTRYYRAPEVILGMGYK	TAGTSFMMT(0.002)PY(0.487)VVT(0.51)R	14	2	-0.27213	1295700	1295700	0	0
P45984	188	P45984	P45984	Mitogen-activated protein kinase 9	MAPK9	0.61368	4.61e-12	167.89	1	T	ARTACTNFMMTPYVVTRYYRAPEVILGMGYK	TACTNFMMT(0.001)PY(0.385)VVT(0.614)R	14	2	-0.26312	915550	915550	0	0
Q07912	517	Q07912	Q07912	Activated CDC42 kinase 1	TNK2	0.602624	1.23e-11	150.99	1	T	STSRPPQHLGGVKKPTYDPVSEDQDPLSSDF	KPT(0.603)Y(0.397)DPVSEDQDPLSSDFKR	3	3	0.45069	1131300	1131300	0	0
Q16539	180	Q16539	Q16539	Mitogen-activated protein kinase 14	MAPK14	0.999992	6.06e-06	131.56	2	T	KILDFGLARHTDDEMTGYVATRWYRAPEIML	HTDDEMT(1)GY(1)VATR	7	2	-0.42044	440600	0	440600	0
Q96PD2	714	Q96PD2	Q96PD2	Discoidin, CUB and LCCL domain-containing protein 2	DCBLD2	0.51696	5.29e-05	76.573	1	T	STFKATGNQPPPLVGTYNTLLSRTDSCSSAQ	ATGNQPPPLVGT(0.517)Y(0.414)NT(0.059)LLS(0.01)R	12	2	0.0030327	528280	528280	0	0
Q99569	477	Q99569	Q99569	Plakophilin-4	PKP4	0.474524	1.35e-05	85.087		T	TLTYQRNNYALNTTATYAEPYRPIQYRVQEC	NNYALNT(0.025)T(0.108)AT(0.475)Y(0.391)AEPYRPIQYR	10	3	-0.28902	0	0	0	0
Q9H422	358	Q9H422	Q9H422	Homeodomain-interacting protein kinase 3	HIPK3	0.964842	4.14e-06	157.66	1	T	IDFGSASHVSKTVCSTYLQSRYYRAPEIILG	TVCS(0.003)T(0.965)Y(0.032)LQSR	5	2	0.30398	2455100	2455100	0	0
Q9UPZ9	157	Q9UPZ9	Q9UPZ9	Serine/threonine-protein kinase ICK	ICK	0.998198	0.00117963	103.16	2	T	ADFGLAREIRSKPPYTDYVSTRWYRAPEVLL	SKPPY(0.001)T(0.998)DY(0.996)VS(0.004)TR	6	3	-0.27495	731570	0	731570	0
A6NI28	376	A6NI28	A6NI28	Rho GTPase-activating protein 42	ARHGAP42	0.9886	0.0105526	63.181	1	Y	NRKLWLEAMDGKEPIYTLPAIISKKEEMYLN	EPIY(0.989)T(0.011)LPAIISK	4	2	-0.34302	0	0	0	0
A6NI28	792	A6NI28	A6NI28	Rho GTPase-activating protein 42	ARHGAP42	0.999271	4.81e-21	180.63	1	Y	KMCRRLRLDTASSNGYQRPGSVVAAKAQLFE	LRLDTASSNGY(0.999)QRPGSVVAAK	11	3	0.068118	2762800	2762800	0	0
O00401	256	O00401	O00401	Neural Wiskott-Aldrich syndrome protein	WASL	1	8.15e-05	96.668	1	Y	ISEAQLKDRETSKVIYDFIEKTGGVEAVKNE	VIY(1)DFIEK	3	2	0.41139	4252400	4252400	0	0
O00459	464	O00459	O00459	Phosphatidylinositol 3-kinase regulatory subunit beta	PIK3R2	0.999996	3.22e-08	145.81	1	Y	YHQQYQDKSREYDQLYEEYTRTSQELQMKRT	SREYDQLY(1)EEYTR	8	3	0.32319	3024800	3024800	0	0
O00571	104	O00571	O00571	ATP-dependent RNA helicase DDX3X	DDX3X	0.929232	0.0182645	40.475	1	Y	GSGSRGRFDDRGRSDYDGIGSRGDRSGFGKF	GRS(0.065)DY(0.929)DGIGS(0.006)R	5	2	0.085449	40383	40383	0	0
O15264	182	O15264	O15264	Mitogen-activated protein kinase 13	MAPK13	0.646791	0.0252319	46.88	1	Y	LDFGLARHADAEMTGYVVTRWYRAPEVILSW	HADAEMT(0.177)GY(0.647)VVT(0.177)R	9	2	0.46094	0	0	0	0
O43491	623	O43491	O43491	Band 4.1-like protein 2	EPB41L2	1	0.000616186	158.87	1	Y	IEGKKNSLRVEGDNIYVRHSNLMLEELDKAQ	VEGDNIY(1)VR	7	2	-0.24751	231870	231870	0	0
O60716	96	O60716	O60716	Catenin delta-1	CTNND1	0.762295	8.68e-06	97.235	1	Y	SDLKLNGPQDHSHLLYSTIPRMQEPGQIVET	LNGPQDHSHLLY(0.762)S(0.197)T(0.041)IPR	12	3	0.47973	562410	562410	0	0
O75369	2502	O75369	O75369	Filamin-B	FLNB	0.915077	0.0103365	70.524	1	Y	SILVESVTRSSTETCYSAIPKASSDASKVTS	SSTET(0.05)CY(0.915)S(0.035)AIPK	7	2	-0.024396	496550	496550	0	0
O95297	263	O95297	O95297	Myelin protein zero-like protein 1	MPZL1	0.999999	0.000163282	135.86	1	Y	GGHHSDKINKSESVVYADIRKN_________	SESVVY(1)ADIR	6	2	0.14368	1207500	1207500	0	0
O95340	20	O95340	O95340	Bifunctional 3'-phosphoadenosine 5'-phosphosulfate synthase 2;Sulfate adenylyltransferase;Adenylyl-sulfate kinase	PAPSS2	0.999454	0.00695573	59.225	1	Y	KKQKTENQQKSTNVVYQAHHVSRNKRGQVVG	STNVVY(0.999)QAHHVSR	6	3	0.09192	205910	205910	0	0
P00338	10	P00338	P00338	L-lactate dehydrogenase A chain	LDHA	1	4.51e-14	157.88	1	Y	______MATLKDQLIYNLLKEEQTPQNKITV	ATLKDQLIY(1)NLLKEEQTPQNK	9	3	-0.69227	538760	538760	0	0
P00338	239	P00338	P00338	L-lactate dehydrogenase A chain	LDHA	0.943983	0.00449668	99.5	1	Y	KEQWKEVHKQVVESAYEVIKLKGYTSWAIGL	QVVES(0.056)AY(0.944)EVIK	7	2	0.27757	2617700	2617700	0	0
P00519;P42684	393;439	P00519	P00519	Tyrosine-protein kinase ABL1;Abelson tyrosine-protein kinase 2	ABL1;ABL2	0.949488	0.000298929	82.069	1	Y	KVADFGLSRLMTGDTYTAHAGAKFPIKWTAP	LMT(0.001)GDT(0.008)Y(0.949)T(0.042)AHAGAK	7	3	-0.010249	538130	538130	0	0
P00533	1197	P00533	P00533	Epidermal growth factor receptor	EGFR	0.999997	0.00269819	110.74	1	Y	KPNGIFKGSTAENAEYLRVAPQSSEFIGA__	GSTAENAEY(1)LR	9	2	-0.10095	10306000	10306000	0	0
P00533	1172	P00533	P00533	Epidermal growth factor receptor	EGFR	1	7.88e-09	118.72	1	Y	WAQKGSHQISLDNPDYQQDFFPKEAKPNGIF	GSHQISLDNPDY(1)QQDFFPK	12	3	0.16493	13906000	13906000	0	0
P00533	1110	P00533	P00533	Epidermal growth factor receptor	EGFR	0.999992	3.92e-06	96.591	1	Y	QSVPKRPAGSVQNPVYHNQPLNPAPSRDPHY	RPAGSVQNPVY(1)HNQPLNPAPSR	11	3	0.051578	204120	204120	0	0
P00533	1092	P00533	P00533	Epidermal growth factor receptor	EGFR	0.925046	0.00441573	48.124	1	Y	LTEDSIDDTFLPVPEYINQSVPKRPAGSVQN	YSSDPTGALTEDS(0.002)IDDT(0.023)FLPVPEY(0.925)INQS(0.049)VPK	24	3	0.75117	1487200	1487200	0	0
P04083	207	P04083	P04083	Annexin A1	ANXA1	1	0.00241144	83.783	1	Y	FGVNEDLADSDARALYEAGERRKGTDVNVFN	ALY(1)EAGERR	3	2	0.31597	131810	131810	0	0
P04083	39	P04083	P04083	Annexin A1	ANXA1	0.996169	2.09e-09	101.89	1	Y	TVKSSKGGPGSAVSPYPTFNPSSDVAALHKA	GGPGSAVS(0.002)PY(0.996)PT(0.001)FNPSSDVAALHK	10	3	0.092264	575850	575850	0	0
P05388;Q8NHW5	24;24	P05388	P05388	60S acidic ribosomal protein P0;60S acidic ribosomal protein P0-like	RPLP0;RPLP0P6	1	0.00497877	109.79	1	Y	WKSNYFLKIIQLLDDYPKCFIVGADNVGSKQ	IIQLLDDY(1)PK	8	2	0.089122	695540	695540	0	0
P05556	795	P05556	P05556	Integrin beta-1	ITGB1	0.999999	0.000237458	71.513	1	Y	NPIYKSAVTTVVNPKYEGK____________	SAVTTVVNPKY(1)EGK	11	3	-0.19748	234870	234870	0	0
P05556	783	P05556	P05556	Integrin beta-1	ITGB1	1	0.0142069	93.096	1	Y	KEKMNAKWDTGENPIYKSAVTTVVNPKYEGK	WDTGENPIY(1)K	9	2	0.0075339	421790	421790	0	0
P05783	13	P05783	P05783	Keratin, type I cytoskeletal 18	KRT18	0.999939	0.00367905	150.05	1	Y	___MSFTTRSTFSTNYRSLGSVQAPSYGARP	STFSTNY(1)R	7	2	0.082424	550760	550760	0	0
P08069;P06213	1165;1189	P08069	P08069	Insulin-like growth factor 1 receptor;Insulin-like growth factor 1 receptor alpha chain;Insulin-like growth factor 1 receptor beta chain;Insulin receptor;Insulin receptor subunit alpha;Insulin receptor subunit beta	IGF1R;INSR	0.989464	0.00120884	125.82	1	Y	KIGDFGMTRDIYETDYYRKGGKGLLPVRWMS	DIYET(0.001)DY(0.989)Y(0.009)R	7	2	0.47667	743800	743800	0	0
P06239;P12931;P06241;P07947	394;419;420;426	P06239	P06239	Tyrosine-protein kinase Lck;Proto-oncogene tyrosine-protein kinase Src;Tyrosine-protein kinase Fyn;Tyrosine-protein kinase Yes	LCK;SRC;FYN;YES1	0.973013	0.000143386	139.43	1	Y	KIADFGLARLIEDNEYTAREGAKFPIKWTAP	LIEDNEY(0.973)T(0.027)AR	7	2	-0.11418	8176700	8176700	0	0
P06493	15	P06493	P06493	Cyclin-dependent kinase 1	CDK1	0.999952	1.01e-09	163.8	1;2	Y	_MEDYTKIEKIGEGTYGVVYKGRHKTTGQVV	IGEGT(1)Y(1)GVVYKGR	6	2	0.042737	353250000	328680000	24568000	0
P06493	19	P06493	P06493	Cyclin-dependent kinase 1	CDK1	0.63869	3.27e-08	138.24	1	Y	YTKIEKIGEGTYGVVYKGRHKTTGQVVAMKK	IGEGT(0.338)Y(0.024)GVVY(0.639)KGR	10	2	0.20112	687580	687580	0	0
P06733;P13929;P09104	44;44;44	P06733	P06733	Alpha-enolase;Beta-enolase;Gamma-enolase	ENO1;ENO3;ENO2	0.99688	0.000387582	86.8	1	Y	GLFRAAVPSGASTGIYEALELRDNDKTRYMG	AAVPSGAS(0.001)T(0.002)GIY(0.997)EALELR	12	2	0.30162	515200	515200	0	0
P07355;A6NMY6	24;24	P07355	P07355	Annexin A2;Putative annexin A2-like protein	ANXA2;ANXA2P2	0.981863	2.79e-08	101.78	1	Y	CKLSLEGDHSTPPSAYGSVKAYTNFDAERDA	LSLEGDHSTPPS(0.003)AY(0.982)GS(0.015)VK	14	3	0.4322	11150000	11150000	0	0
P07355;A6NMY6	238;238	P07355	P07355	Annexin A2;Putative annexin A2-like protein	ANXA2;ANXA2P2	0.970707	3.35e-05	95.346	1	Y	PHLQKVFDRYKSYSPYDMLESIRKEVKGDLE	S(0.001)Y(0.002)S(0.026)PY(0.971)DMLESIRK	5	3	-0.39581	542170	542170	0	0
P07948	194	P07948	P07948	Tyrosine-protein kinase Lyn	LYN	0.916975	1.89e-05	142.97	1	Y	VIKHYKIRSLDNGGYYISPRITFPCISDMIK	SLDNGGY(0.082)Y(0.917)IS(0.001)PR	8	2	0.096993	1343400	1343400	0	0
P07948	473	P07948	P07948	Tyrosine-protein kinase Lyn	LYN	1	0.0338677	65.043	1	Y	QGYRMPRVENCPDELYDIMKMCWKEKAEERP	VENCPDELY(1)DIMK	9	2	0.88616	279320	279320	0	0
P07948;P08631	397;411	P07948	P07948	Tyrosine-protein kinase Lyn;Tyrosine-protein kinase HCK	LYN;HCK	0.955301	0.00336463	117.52	1	Y	KIADFGLARVIEDNEYTAREGAKFPIKWTAP	VIEDNEY(0.955)T(0.045)AR	7	2	-0.013511	1279100	1279100	0	0
P08581	1234	P08581	P08581	Hepatocyte growth factor receptor	MET	0.965184	4.82e-08	136.24	1	Y	KVADFGLARDMYDKEYYSVHNKTGAKLPVKW	DMYDKEY(0.965)Y(0.028)S(0.007)VHNK	7	3	0.044146	1157400	1157400	0	0
P08621	126	P08621	P08621	U1 small nuclear ribonucleoprotein 70 kDa	SNRNP70	1	6.6e-06	143.7	1	Y	NYDTTESKLRREFEVYGPIKRIHMVYSKRSG	EFEVY(1)GPIKR	5	2	-0.051498	497570	497570	0	0
P08670	117	P08670	P08670	Vimentin	VIM	1	0.000684402	111.61	1	Y	NEKVELQELNDRFANYIDKVRFLEQQNKILL	FANY(1)IDKVR	4	2	0.075281	137850	137850	0	0
P08670	53	P08670	P08670	Vimentin	VIM	0.983199	1.03e-10	167.89	1	Y	YSLGSALRPSTSRSLYASSPGGVYATRSSAV	S(0.017)LY(0.983)ASSPGGVYATR	3	2	0.17699	2209800	2209800	0	0
P08670	61	P08670	P08670	Vimentin	VIM	0.942117	4.08e-07	138.21	1	Y	PSTSRSLYASSPGGVYATRSSAVRLRSSVPG	SLYASSPGGVY(0.942)AT(0.058)R	11	2	0.061028	5889900	5889900	0	0
P08670	38	P08670	P08670	Vimentin	VIM	0.881763	3.65e-06	113.76	1	Y	RPSSSRSYVTTSTRTYSLGSALRPSTSRSLY	T(0.118)Y(0.882)SLGSALRPSTSR	2	3	0.22483	646940	646940	0	0
P09651	341	P09651	P09651	Heterogeneous nuclear ribonucleoprotein A1;Heterogeneous nuclear ribonucleoprotein A1, N-terminally processed	HNRNPA1	0.99162	0.0020973	63.79	1	Y	GPMKGGNFGGRSSGPYGGGGQYFAKPRNQGG	S(0.004)S(0.004)GPY(0.992)GGGGQY(0.001)FAKPR	5	3	0.19949	222140	222140	0	0
P11413	503	P11413	P11413	Glucose-6-phosphate 1-dehydrogenase	G6PD	0.999991	0.00078189	129.89	1	Y	GPTEADELMKRVGFQYEGTYKWVNPHKL___	VGFQY(1)EGTYK	5	2	-0.87555	489510	489510	0	0
P11413	401	P11413	P11413	Glucose-6-phosphate 1-dehydrogenase	G6PD	0.803692	0.0362122	70.942	1	Y	KRNELVIRVQPNEAVYTKMMTKKPGMFFNPE	VQPNEAVY(0.804)T(0.196)K	8	2	0.16987	360210	360210	0	0
P12814	193	P12814	P12814	Alpha-actinin-1	ACTN1	1	0.000105328	100.69	1	Y	GFCALIHRHRPELIDYGKLRKDDPLTNLNTA	HRPELIDY(1)GK	8	3	-0.094618	71150	71150	0	0
P15121	190	P15121	P15121	Aldose reductase	AKR1B1	0.967499	4.69e-05	79.326	1	Y	GLKYKPAVNQIECHPYLTQEKLIQYCQSKGI	YKPAVNQIECHPY(0.967)LT(0.033)QEK	13	3	-0.31834	545020	545020	0	0
P18206	822	P18206	P18206	Vinculin	VCL	0.999537	0.00226916	152.63	1	Y	NISDPGLQKSFLDSGYRILGAVAKVREAFQP	SFLDSGY(1)R	7	2	0.21435	9587200	9587200	0	0
P18433	798	P18433	P18433	Receptor-type tyrosine-protein phosphatase alpha	PTPRA	0.994599	0.000663174	84.41	1	Y	FCYKVVQEYIDAFSDYANFK___________	VVQEYIDAFS(0.005)DY(0.995)ANFK	12	3	0.22179	5452900	5452900	0	0
P18669;P15259;Q8N0Y7	92;92;92	P18669	P18669	Phosphoglycerate mutase 1;Phosphoglycerate mutase 2;Probable phosphoglycerate mutase 4	PGAM1;PGAM2;PGAM4	0.999825	0.00681061	90.15	1	Y	MWLPVVRTWRLNERHYGGLTGLNKAETAAKH	HY(1)GGLTGLNK	2	2	0.23293	638650	638650	0	0
P23528	140	P23528	P23528	Cofilin-1	CFL1	1	0.0121678	47.037	1	Y	KKKLTGIKHELQANCYEEVKDRCTLAEKLGG	HELQANCY(1)EEVKDR	8	3	-0.19483	109970	109970	0	0
P24941;Q00526	15;15	P24941	P24941	Cyclin-dependent kinase 2;Cyclin-dependent kinase 3	CDK2;CDK3	0.997684	2.61e-06	111.64	1;2	Y	_MENFQKVEKIGEGTYGVVYKARNKLTGEVV	VEKIGEGT(1)Y(0.998)GVVY(0.002)K	9	2	0.79887	297100000	296790000	305610	0
P27361	204	P27361	P27361	Mitogen-activated protein kinase 3	MAPK3	0.984025	2.7e-09	127.97	1;2	Y	RIADPEHDHTGFLTEYVATRWYRAPEIMLNS	IADPEHDHTGFLT(0.006)EY(0.984)VAT(0.01)R	15	3	-0.059976	6368900	5960400	408500	0
P27986	467	P27986	P27986	Phosphatidylinositol 3-kinase regulatory subunit alpha	PIK3R1	0.999999	1.33e-16	211.75	1	Y	YNTQFQEKSREYDRLYEEYTRTSQEIQMKRT	SREYDRLY(1)EEYTR	8	3	0.016675	387300	387300	0	0
P28482	187	P28482	P28482	Mitogen-activated protein kinase 1	MAPK1	0.992087	9.97e-09	114.99	1;2	Y	RVADPDHDHTGFLTEYVATRWYRAPEIMLNS	VADPDHDHTGFLT(0.999)EY(0.992)VAT(0.009)R	15	3	0.41769	22531000	15667000	6863800	0
P29317	772	P29317	P29317	Ephrin type-A receptor 2	EPHA2	0.600789	3.45e-05	70.837	1	Y	DFGLSRVLEDDPEATYTTSGGKIPIRWTAPE	VLEDDPEAT(0.173)Y(0.601)T(0.173)T(0.043)S(0.011)GGKIPIR	10	3	0.1662	1970600	1970600	0	0
P29353	427	P29353	P29353	SHC-transforming protein 1	SHC1	0.966494	3.47e-10	132.81	1	Y	PPPPCPGRELFDDPSYVNVQNLDKARQAVGG	ELFDDPS(0.034)Y(0.966)VNVQNLDK	8	2	0.42297	16981000	16981000	0	0
P29597	292	P29597	P29597	Non-receptor tyrosine-protein kinase TYK2	TYK2	1	9.34e-05	108.72	1	Y	VCHLRLLAQAEGEPCYIRDSGVAPTDPGPES	LLAQAEGEPCY(1)IR	11	2	-0.075962	9099400	9099400	0	0
P35579	754	P35579	P35579	Myosin-9	MYH9	1	3.18e-07	171.56	1	Y	ACVLMIKALELDSNLYRIGQSKVFFRAGVLA	ALELDSNLY(1)R	9	2	0.16422	233060	233060	0	0
P35579	1408	P35579	P35579	Myosin-9	MYH9	1	0.000436702	121.5	1	Y	DLEGLSQRHEEKVAAYDKLEKTKTRLQQELD	VAAY(1)DKLEK	4	2	0.011228	522250	522250	0	0
P37802	8	P37802	P37802	Transgelin-2	TAGLN2	0.999994	7.2e-05	144.28	1	Y	________MANRGPAYGLSREVQQKIEKQYD	ANRGPAY(1)GLSR	7	2	-0.084888	1092300	1092300	0	0
P37802;Q9UI15	192;192	P37802	P37802	Transgelin-2;Transgelin-3	TAGLN2;TAGLN3	0.965876	0.000658143	95.428	1	Y	QMGTNRGASQAGMTGYGMPRQIL________	GASQAGMT(0.034)GY(0.966)GMPR	10	2	-0.036646	525380	525380	0	0
P40189	905	P40189	P40189	Interleukin-6 receptor subunit beta	IL6ST	0.961375	0.0158009	124.08	1	Y	TVGMEAATDEGMPKSYLPQTVRQGGYMPQ__	S(0.039)Y(0.961)LPQTVR	2	2	0.10223	130360	130360	0	0
P40763	705	P40763	P40763	Signal transducer and activator of transcription 3	STAT3	0.999997	1.79e-09	114.63	1	Y	ESQEHPEADPGSAAPYLKTKFICVTPTTCSN	YCRPESQEHPEADPGSAAPY(1)LK	20	3	0.29104	5690500	5690500	0	0
Q71UM5;P42677	31;31	Q71UM5	Q71UM5	40S ribosomal protein S27-like;40S ribosomal protein S27	RPS27L;RPS27	0.779953	0.00597648	54.09	1	Y	KKKHKKKRLVQSPNSYFMDVKCPGCYKITTV	LVQS(0.003)PNS(0.217)Y(0.78)FMDVK	8	2	0.042721	890150	890150	0	0
P45983;P53779	185;223	P45983	P45983	Mitogen-activated protein kinase 8;Mitogen-activated protein kinase 10	MAPK8;MAPK10	0.991931	7.19e-09	141	1	Y	FGLARTAGTSFMMTPYVVTRYYRAPEVILGM	TAGTSFMMTPY(0.992)VVT(0.008)R	11	2	-0.078107	584670	584670	0	0
P46109	251	P46109	P46109	Crk-like protein	CRKL	1	0.00363805	86.67	1	Y	GPVFAKAIQKRVPCAYDKTALALEVGDIVKV	RVPCAY(1)DK	6	2	0.1416	155440	155440	0	0
S4R435;P46783	12;12	S4R435	S4R435	40S ribosomal protein S10	RPS10-NUDT3;RPS10	1	2.64e-07	124.74	1	Y	____MLMPKKNRIAIYELLFKEGVMVAKKDV	IAIY(1)ELLFK	4	2	-0.32932	0	0	0	0
P49023	88	P49023	P49023	Paxillin	PXN	0.667586	2.23e-05	90.385	1	Y	SSRFIHQQPQSSSPVYGSSAKTSSVSNPQDS	FIHQQPQSSS(0.001)PVY(0.668)GS(0.272)S(0.059)AK	13	3	0.21751	3270300	3270300	0	0
P49023	118	P49023	P49023	Paxillin	PXN	0.93816	1.05e-10	178.52	1	Y	SVGSPCSRVGEEEHVYSFPNKQKSAEPSPTV	VGEEEHVY(0.938)S(0.062)FPNK	8	2	0.096052	16256000	16256000	0	0
P49841;P49840	216;279	P49841	P49841	Glycogen synthase kinase-3 beta;Glycogen synthase kinase-3 alpha	GSK3B;GSK3A	0.802818	8.55e-09	147.1	1	Y	FGSAKQLVRGEPNVSYICSRYYRAPELIFGA	GEPNVS(0.197)Y(0.803)ICSR	7	2	-0.14442	155120000	155120000	0	0
P50402	94	P50402	P50402	Emerin	EMD	0.953401	1.49e-05	119.54	1	Y	KEDALLYQSKGYNDDYYEESYFTTRTYGEPE	GYNDDY(0.953)Y(0.046)EESYFTTR	6	2	-0.17258	230450	230450	0	0
P50552	39	P50552	P50552	Vasodilator-stimulated phosphoprotein	VASP	1	4.84e-08	139.46	1	Y	LPAGTGPQAFSRVQIYHNPTANSFRVVGRKM	VQIY(1)HNPTANSFR	4	3	-0.12934	237990	237990	0	0
P53778	185	P53778	P53778	Mitogen-activated protein kinase 12	MAPK12	0.882527	1.48e-10	170.79	1	Y	LDFGLARQADSEMTGYVVTRWYRAPEVILNW	QADS(0.027)EMT(0.084)GY(0.883)VVT(0.007)R	9	2	-0.088623	2936800	2936800	0	0
P53801	174	P53801	P53801	Pituitary tumor-transforming gene 1 protein-interacting protein	PTTG1IP	1	8.18e-07	151.26	1	Y	DEIRKKYGLFKEENPYARFENN_________	YGLFKEENPY(1)AR	10	3	-0.14578	811540	811540	0	0
P54760	774	P54760	P54760	Ephrin type-B receptor 4	EPHB4	0.86968	0.00248377	59.163	1	Y	FGLSRFLEENSSDPTYTSSLGGKIPIRWTAP	FLEENS(0.008)S(0.023)DPT(0.072)Y(0.87)T(0.018)S(0.006)S(0.002)LGGKIPIR	11	3	0.0035064	397780	397780	0	0
P56945	128	P56945	P56945	Breast cancer anti-estrogen resistance protein 1	BCAR1	0.999817	0.00308503	58.712	1	Y	SVYLVPTPSKAQQGLYQVPGPSPQFQSPPAK	AQQGLY(1)QVPGPSPQFQSPPAK	6	3	-0.226	903540	903540	0	0
P56945	287	P56945	P56945	Breast cancer anti-estrogen resistance protein 1	BCAR1	0.999316	0.0070016	45.237	1	Y	MAVKGPNGRDPLLEVYDVPPSVEKGLPPSNH	GPNGRDPLLEVY(0.999)DVPPS(0.001)VEK	12	3	-0.81643	193900	193900	0	0
P56945	249	P56945	P56945	Breast cancer anti-estrogen resistance protein 1	BCAR1	1	1.32e-05	95.57	1	Y	YDIPRHLLAPGPQDIYDVPPVRGLLPSQYGQ	HLLAPGPQDIY(1)DVPPVR	11	2	0.21726	1093900	1093900	0	0
P56945	387	P56945	P56945	Breast cancer anti-estrogen resistance protein 1	BCAR1	0.999951	4.6e-08	172.21	1	Y	YDVPPGLRRPGPGTLYDVPRERVLPPEVADG	RPGPGTLY(1)DVPR	8	3	0.42848	1187600	1187600	0	0
P56945	234	P56945	P56945	Breast cancer anti-estrogen resistance protein 1	BCAR1	0.999445	0.00805328	43.476	1	Y	GQGYVYEAAQPEQDEYDIPRHLLAPGPQDIY	VGQGYVYEAAQPEQDEY(0.999)DIPR	17	3	0.0078965	1044100	1044100	0	0
P60903	25	P60903	P60903	Protein S100-A10	S100A10	0.918367	0.0111724	45.28	1	Y	ETMMFTFHKFAGDKGYLTKEDLRVLMEKEFP	FAGDKGY(0.918)LT(0.082)KEDLR	7	3	-0.072206	171470	171470	0	0
P62158	100	P62158	P62158	Calmodulin	CALM1	0.999944	2.03e-11	137.79	1	Y	EIREAFRVFDKDGNGYISAAELRHVMTNLGE	VFDKDGNGY(1)ISAAELR	9	3	-0.25788	870600	870600	0	0
P62491;Q15907	8;8	P62491	P62491	Ras-related protein Rab-11A;Ras-related protein Rab-11B	RAB11A;RAB11B	0.996492	2.92e-05	134.18	1	Y	________MGTRDDEYDYLFKVVLIGDSGVG	GT(0.001)RDDEY(0.996)DY(0.003)LFK	7	2	-0.0060699	528190	528190	0	0
P62805	52	P62805	P62805	Histone H4	HIST1H4A	0.999292	0.000129775	141.88	1	Y	RLARRGGVKRISGLIYEETRGVLKVFLENVI	ISGLIY(0.999)EET(0.001)R	6	2	-0.0027532	250700	250700	0	0
Q5VTE0;P68104;Q05639	141;141;141	Q5VTE0;Q05639	Q5VTE0	Putative elongation factor 1-alpha-like 3;Elongation factor 1-alpha 1;Elongation factor 1-alpha 2	EEF1A1P5;EEF1A1;EEF1A2	0.996394	2.69e-08	182.71	1	Y	GISKNGQTREHALLAYTLGVKQLIVGVNKMD	EHALLAY(0.996)T(0.004)LGVK	7	2	-0.39258	2236600	2236600	0	0
Q5VTE0;P68104;Q05639	29;29;29	Q5VTE0;Q05639	Q5VTE0	Putative elongation factor 1-alpha-like 3;Elongation factor 1-alpha 1;Elongation factor 1-alpha 2	EEF1A1P5;EEF1A1;EEF1A2	1	0.00444262	112.36	1	Y	GHVDSGKSTTTGHLIYKCGGIDKRTIEKFEK	STTTGHLIY(1)K	9	2	-0.0008823	1025700	1025700	0	0
Q00535	15	Q00535	Q00535	Cyclin-dependent-like kinase 5	CDK5	0.774149	0.0195232	75.819	1	Y	_MQKYEKLEKIGEGTYGTVFKAKNRETHEIV	IGEGT(0.19)Y(0.774)GT(0.036)VFK	6	2	0.36779	1574000	1574000	0	0
Q00610	634	Q00610	Q00610	Clathrin heavy chain 1	CLTC	0.999842	2.54e-05	96.756	1	Y	KAGLLQRALEHFTDLYDIKRAVVHTHLLNPE	ALEHFTDLY(1)DIKR	9	3	-0.46876	203410	203410	0	0
Q01082	1680	Q01082	Q01082	Spectrin beta chain, non-erythrocytic 1	SPTBN1	1	0.00290157	74.376	1	Y	ESERISMRQSKVDKLYAGLKDLAEERRGKLD	VDKLY(1)AGLK	5	2	0.11822	79394	79394	0	0
Q03135	14	Q03135	Q03135	Caveolin-1	CAV1	0.872644	4.64e-06	131.06	1	Y	__MSGGKYVDSEGHLYTVPIREQGNIYKPNN	YVDS(0.014)EGHLY(0.873)T(0.113)VPIR	9	2	-0.27835	6888600	6888600	0	0
Q05397	576	Q05397	Q05397	Focal adhesion kinase 1	PTK2	0.93046	0.00214137	90.15	1	Y	KLGDFGLSRYMEDSTYYKASKGKLPIKWMAP	YMEDS(0.002)T(0.004)Y(0.93)Y(0.064)KASK	7	3	0.36043	7670700	7670700	0	0
Q06124	62	Q06124	Q06124	Tyrosine-protein phosphatase non-receptor type 11	PTPN11	0.824185	0.000797084	90.348	1	Y	RNGAVTHIKIQNTGDYYDLYGGEKFATLAEL	IQNT(0.002)GDY(0.824)Y(0.172)DLY(0.002)GGEK	7	2	0.089603	2610100	2610100	0	0
Q07912	284	Q07912	Q07912	Activated CDC42 kinase 1	TNK2	1	0.00016549	72.898	1	Y	GDFGLMRALPQNDDHYVMQEHRKVPFAWCAP	ALPQNDDHY(1)VMQEHR	9	3	-0.60729	320790	320790	0	0
Q10567	6	Q10567	Q10567	AP-1 complex subunit beta-1	AP1B1	0.997564	0.0155022	93.345	1	Y	__________MTDSKYFTTTKKGEIFELKAE	TDS(0.001)KY(0.998)FT(0.001)TTK	5	2	-1.0236	261090	261090	0	0
Q13164	221	Q13164	Q13164	Mitogen-activated protein kinase 7	MAPK7	0.811309	0.008635	43.164	1	Y	GLCTSPAEHQYFMTEYVATRWYRAPELMLSL	GLCTSPAEHQY(0.003)FMT(0.083)EY(0.811)VAT(0.102)R	16	3	-0.10431	255740	255740	0	0
Q13480	406	Q13480	Q13480	GRB2-associated-binding protein 1	GAB1	1	9.79e-07	164.04	1	Y	VDLNKLRKDASSQDCYDIPRAFPSDRSSSLE	DASSQDCY(1)DIPR	8	2	0.24374	643780	643780	0	0
Q13480	659	Q13480	Q13480	GRB2-associated-binding protein 1	GAB1	0.999414	4.45e-06	95.5	1	Y	KSSGSGSSVADERVDYVVVDQQKTLALKSTR	SSGSGSSVADERVDY(0.999)VVVDQQK	15	3	-0.17638	581680	581680	0	0
Q13523	849	Q13523	Q13523	Serine/threonine-protein kinase PRP4 homolog	PRPF4B	0.955885	1.1e-08	124.08	1	Y	DFGSASHVADNDITPYLVSRFYRAPEIIIGK	LCDFGSASHVADNDIT(0.036)PY(0.956)LVS(0.008)R	18	2	-0.35036	21756000	21756000	0	0
Q9Y463;Q13627	271;319	Q9Y463	Q9Y463	Dual specificity tyrosine-phosphorylation-regulated kinase 1B;Dual specificity tyrosine-phosphorylation-regulated kinase 1A	DYRK1B;DYRK1A	0.65997	0.00363384	150.24	1	Y	KIVDFGSSCQLGQRIYQYIQSRFYRSPEVLL	IY(0.66)QY(0.34)IQSR	2	2	-0.17123	38108000	38108000	0	0
Q13671	36	Q13671	Q13671	Ras and Rab interactor 1	RIN1	0.999986	0.00672042	61.039	1	Y	TTGHLAREKPAQDPLYDVPNASGGQAGGPQR	EKPAQDPLY(1)DVPNASGGQAGGPQRPGR	9	4	0.16998	2178400	2178400	0	0
Q14247	446	Q14247	Q14247	Src substrate cortactin	CTTN	0.964405	7.08e-09	102.89	1	Y	LSYRGPVSGTEPEPVYSMEAADYREASSQQG	GPVSGTEPEPVY(0.964)S(0.036)MEAADYR	12	3	0.045168	430680	430680	0	0
Q14247	421	Q14247	Q14247	Src substrate cortactin	CTTN	0.993735	7.73e-05	101.2	1	Y	PAPQPTEERLPSSPVYEDAASFKAELSYRGP	LPSSPVY(0.994)EDAAS(0.006)FK	7	2	-0.32219	205050	205050	0	0
Q14511	241	Q14511	Q14511	Enhancer of filamentation 1;Enhancer of filamentation 1 p55	NEDD9	1	0.0048057	53.491	1	Y	PPSACRDEAGLREKDYDFPPPMRQAGRPDLR	DEAGLREKDY(1)DFPPPMR	10	3	0.27375	118410	118410	0	0
Q14511	92	Q14511	Q14511	Enhancer of filamentation 1;Enhancer of filamentation 1 p55	NEDD9	1	0.00347624	92.866	1	Y	PASGLMQQTFGQQKLYQVPNPQAAPRDTIYQ	LY(1)QVPNPQAAPR	2	2	0.20445	270420	270420	0	0
Q14511	166	Q14511	Q14511	Enhancer of filamentation 1;Enhancer of filamentation 1 p55	NEDD9	0.991904	0.00347921	92.856	1	Y	GKKVITPVRTGHGYVYEYPSRYQKDVYDIPP	TGHGY(0.003)VY(0.992)EY(0.005)PSR	7	2	-0.085549	256990	256990	0	0
Q15464	268	Q15464	Q15464	SH2 domain-containing adapter protein B	SHB	0.999923	1.62e-08	118.31	1	Y	KNDLKSKAGKGESAGYMEPYEAQRIMTEFQR	AGKGESAGY(1)MEPYEAQR	9	3	0.12172	605520	605520	0	0
Q15464	246	Q15464	Q15464	SH2 domain-containing adapter protein B	SHB	0.791974	2.75e-05	72.585	1	Y	ESGAGKKDKVTIADDYSDPFDAKNDLKSKAG	DKVT(0.001)IADDY(0.792)S(0.207)DPFDAKNDLK	9	3	0.21105	1011600	1011600	0	0
Q15464	114	Q15464	Q15464	SH2 domain-containing adapter protein B	SHB	1	1.27e-07	146.59	1	Y	PGSSLRKLRAMCRLDYCGGSGEPGGVQRAFS	LDY(1)CGGSGEPGGVQR	3	2	-0.14218	250960	250960	0	0
Q16539	182	Q16539	Q16539	Mitogen-activated protein kinase 14	MAPK14	0.999956	1.09e-10	177.81	1;2	Y	LDFGLARHTDDEMTGYVATRWYRAPEIMLNW	HTDDEMTGY(1)VATR	9	3	0.13592	15890000	15449000	440600	0
Q68CZ2	855	Q68CZ2	Q68CZ2	Tensin-3	TNS3	0.782382	0.000559556	75.548	1	Y	SMCSTPAFPVSPETPYVKTALRHPPFSPPEP	ESMCSTPAFPVS(0.001)PET(0.217)PY(0.782)VK	17	2	-0.0088311	1064500	1064500	0	0
Q68CZ2	780	Q68CZ2	Q68CZ2	Tensin-3	TNS3	0.995579	0.000663994	77.08	1	Y	EQPLGGRLRKLSLGQYDNDAGGQLPFSKCAW	LS(0.004)LGQY(0.996)DNDAGGQLPFSK	6	2	0.016625	319840	319840	0	0
Q6NZI2	308	Q6NZI2	Q6NZI2	Polymerase I and transcript release factor	PTRF	1	2.96e-07	155.47	1	Y	SRDKLRKSFTPDHVVYARSKTAVYKVPPFTF	SFTPDHVVY(1)AR	9	2	0.3732	5262300	5262300	0	0
Q6NZI2	156	Q6NZI2	Q6NZI2	Polymerase I and transcript release factor	PTRF	1	0.000300958	73.927	1	Y	NEAELLRRRNFKVMIYQDEVKLPAKLSISKS	VMIY(1)QDEVKLPAK	4	3	0.30821	263560	263560	0	0
Q86YV5	413	Q86YV5	Q86YV5	Tyrosine-protein kinase SgK223	SGK223	0.99765	5.45e-05	87.824	1	Y	QPPAHPREATQPEPIYAESTKRKKAAPVPSK	EAT(0.001)QPEPIY(0.998)AES(0.001)TKR	9	3	0.22917	11676000	11676000	0	0
Q86Z02;Q9H2X6	352;361	Q86Z02	Q86Z02	Homeodomain-interacting protein kinase 1;Homeodomain-interacting protein kinase 2	HIPK1;HIPK2	0.990004	3.85e-07	166.07	1	Y	DFGSASHVSKAVCSTYLQSRYYRAPEIILGL	AVCS(0.001)T(0.009)Y(0.99)LQSR	6	2	0.44968	7540400	7540400	0	0
Q8IZP0	213	Q8IZP0	Q8IZP0	Abl interactor 1	ABI1	0.885923	4.25e-05	68.168	1	Y	YKTLEPVKPPTVPNDYMTSPARLGSQHSPGR	TLEPVKPPTVPNDY(0.886)MT(0.088)S(0.026)PAR	14	3	0.31478	750230	750230	0	0
Q8TEW0	1127	Q8TEW0	Q8TEW0	Partitioning defective 3 homolog	PARD3	1	0.0148455	48.568	1	Y	ARPQSPREGHMMDALYAQVKKPRNSKPSPVD	EGHMMDALY(1)AQVK	9	3	0.21914	101040	101040	0	0
Q8TEW0	1080	Q8TEW0	Q8TEW0	Partitioning defective 3 homolog	PARD3	1	1.67e-06	136.7	1	Y	AKTREFRERQARERDYAEIQDFHRTFGCDDE	ERDY(1)AEIQDFHR	4	3	0.25226	1246300	1246300	0	0
Q8TF42	19	Q8TF42	Q8TF42	Ubiquitin-associated and SH3 domain-containing protein B	UBASH3B	0.999643	5.89e-05	128.03	1	Y	YGHPSPLGMAAREELYSKVTPRRNRQQRPGT	EELY(1)SKVTPR	4	2	0.016581	276310	276310	0	0
Q9NR20;Q92630	264;382	Q9NR20	Q9NR20	Dual specificity tyrosine-phosphorylation-regulated kinase 4;Dual specificity tyrosine-phosphorylation-regulated kinase 2	DYRK4;DYRK2	0.999821	4.4e-05	178.99	1	Y	IDFGSSCYEHQKVYTYIQSRFYRSPEVILGH	VYTY(1)IQSR	4	2	0.16134	455480	455480	0	0
Q92796	673	Q92796	Q92796	Disks large homolog 3	DLG3	0.999995	2.24e-05	91.401	1	Y	HTTRPRRDNEVDGQDYHFVVSREQMEKDIQD	RDNEVDGQDY(1)HFVVSR	10	3	0.25565	161310	161310	0	0
Q96HC4	251	Q96HC4	Q96HC4	PDZ and LIM domain protein 5	PDLIM5	0.982562	0.0113707	47.639	1	Y	NGPPRKHIVERYTEFYHVPTHSDASKKRLIE	Y(0.005)T(0.005)EFY(0.983)HVPT(0.006)HS(0.001)DASK	5	3	0.50083	130610	130610	0	0
Q96J84	572	Q96J84	Q96J84	Kin of IRRE-like protein 1	KIRREL	0.948914	0.00997696	47.712	1	Y	DTASVSTATRVMKAIYSSFKDDVDLKQDLRC	AIY(0.949)S(0.04)S(0.011)FKDDVDLK	3	2	0.60317	154350	154350	0	0
Q96J84	622	Q96J84	Q96J84	Kin of IRRE-like protein 1	KIRREL	0.999999	0.00249759	155	1	Y	NVRAHEDRPSSRAVLYADYRAPGPARFDGRP	AVLY(1)ADYR	4	2	0.20319	924160	924160	0	0
Q96J84	721	Q96J84	Q96J84	Kin of IRRE-like protein 1	KIRREL	0.999845	6.19e-05	145.23	1	Y	LGYPQAPPSGLERTPYEAYDPIGKYATATRF	TPY(1)EAYDPIGK	3	2	-0.32254	538050	538050	0	0
Q96J84	724	Q96J84	Q96J84	Kin of IRRE-like protein 1	KIRREL	0.999971	0.00345792	104.3	1	Y	PQAPPSGLERTPYEAYDPIGKYATATRFSYT	TPYEAY(1)DPIGK	6	2	0.05693	1228000	1228000	0	0
Q96PD2	750	Q96PD2	Q96PD2	Discoidin, CUB and LCCL domain-containing protein 2	DCBLD2	0.999989	1.9e-05	72.913	1	Y	PKAGKPGLPAPDELVYQVPQSTQEVSGAGRD	AGKPGLPAPDELVY(1)QVPQSTQEVSGAGR	14	3	0.10412	520090	520090	0	0
Q96PD2	715	Q96PD2	Q96PD2	Discoidin, CUB and LCCL domain-containing protein 2	DCBLD2	0.989587	3.68e-05	79.489	1	Y	TFKATGNQPPPLVGTYNTLLSRTDSCSSAQA	ATGNQPPPLVGT(0.008)Y(0.99)NT(0.002)LLSR	13	3	0.19067	363950	363950	0	0
Q96QZ7	373	Q96QZ7	Q96QZ7	Membrane-associated guanylate kinase, WW and PDZ domain-containing protein 1	MAGI1	0.999127	9.53e-06	92.773	1	Y	ELELPAGWEKIEDPVYGIYYVDHINRKTQYE	IEDPVY(0.999)GIY(0.001)YVDHINRK	6	3	0.057098	257940	257940	0	0
Q96RT1	1104	Q96RT1	Q96RT1	Protein LAP2	ERBB2IP	0.995245	2.27e-06	116.51	1	Y	GDPGSTRRAQIPEGDYLSYREFHSAGRTPPM	RAQIPEGDY(0.995)LS(0.004)YR	9	3	-0.22137	755030	755030	0	0
Q99816	390	Q99816	Q99816	Tumor susceptibility gene 101 protein	TSG101	0.999147	0.0249592	43.958	1	Y	ALMQKARKTAGLSDLY_______________	KTAGLS(0.001)DLY(0.999)	9	2	0.023597	175630	175630	0	0
Q9H792	635	Q9H792	Q9H792	Pseudopodium-enriched atypical kinase 1	PEAK1	0.979636	0.00533864	49.655	1	Y	SKNAIKVPIVINPNAYDNLAIYKSFLGTSGE	NAIKVPIVINPNAY(0.98)DNLAIY(0.02)K	14	3	0.5025	445850	445850	0	0
Q9HBL0	1404	Q9HBL0	Q9HBL0	Tensin-1	TNS1	0.993425	0.000517723	97.957	1	Y	KRRMSVGDRAGSLPNYATINGKVSSPVASGM	AGSLPNY(0.993)AT(0.007)INGK	7	2	-0.88847	1128600	1128600	0	0
Q9HBL0	1254	Q9HBL0	Q9HBL0	Tensin-1	TNS1	0.999432	0.0102163	52.576	1	Y	TTPGSPSLCRHPAGVYQVSGLHNKVATTPGS	HPAGVY(0.999)QVS(0.001)GLHNK	6	3	0.072854	66775	66775	0	0
Q9NRY4	1105	Q9NRY4	Q9NRY4	Rho GTPase-activating protein 35	ARHGAP35	0.939792	0.0010037	65.949	1	Y	PMDAVVKPRNEEENIYSVPHDSTQGKIITIR	NEEENIY(0.94)S(0.06)VPHDSTQGK	7	3	0.16272	8592200	8592200	0	0
Q9NRY4	1087	Q9NRY4	Q9NRY4	Rho GTPase-activating protein 35	ARHGAP35	0.919343	1.81e-05	73.865	1	Y	SSSPWLPQDGFDPSDYAEPMDAVVKPRNEEE	SVSSSPWLPQDGFDPS(0.081)DY(0.919)AEPMDAVVKPR	18	3	0.17569	1727800	1727800	0	0
Q9NUQ6	15	Q9NUQ6	Q9NUQ6	SPATS2-like protein	SPATS2L	1	0.0222675	54.787	1	Y	_MAELNTHVNVKEKIYAVRSVVPNKSNNEIV	EKIY(1)AVR	4	2	0.018426	51172	51172	0	0
Q9NYB9	213	Q9NYB9	Q9NYB9	Abl interactor 2	ABI2	0.996237	2.35e-05	82.609	1	Y	YRTLEPVRPPVVPNDYVPSPTRNMAPSQQSP	TLEPVRPPVVPNDY(0.996)VPS(0.003)PT(0.001)R	14	3	0.19227	324660	324660	0	0
Q9NZM3	553	Q9NZM3	Q9NZM3	Intersectin-2	ITSN2	1	0.0257546	113.26	1	Y	KQLQQELQEYQNKLIYLVPEKQLLNERIKNM	LIY(1)LVPEK	3	2	-0.2508	277670	277670	0	0
Q9UDY2	1118	Q9UDY2	Q9UDY2	Tight junction protein ZO-2	TJP2	1	3.47e-05	94.007	1	Y	AQNARIEIAQKHPDIYAVPIKTHKPDPGTPQ	IEIAQKHPDIY(1)AVPIK	11	3	0.061052	2641900	2641900	0	0
Q9UJM3	394	Q9UJM3	Q9UJM3	ERBB receptor feedback inhibitor 1	ERRFI1	0.895993	2.52e-05	78.057	1	Y	ILPIIENGKKVSSTHYYLLPERPPYLDKYEK	KVS(0.024)S(0.024)T(0.024)HY(0.896)Y(0.03)LLPERPPYLDKYEK	7	4	0.14249	3849000	3849000	0	0
Q9UNZ2	167	Q9UNZ2	Q9UNZ2	NSFL1 cofactor p47	NSFL1C	0.997558	0.000445764	66.022	1	Y	GGGYRLGAAPEEESAYVAGEKRQHSSQDVHV	LGAAPEEES(0.002)AY(0.998)VAGEKR	11	3	0.1954	299870	299870	0	0
Q9UPZ9	159	Q9UPZ9	Q9UPZ9	Serine/threonine-protein kinase ICK	ICK	0.995886	0.00117963	103.16	2	Y	FGLAREIRSKPPYTDYVSTRWYRAPEVLLRS	SKPPY(0.001)T(0.998)DY(0.996)VS(0.004)TR	8	3	-0.27495	731570	0	731570	0
Q9Y446	176	Q9Y446	Q9Y446	Plakophilin-3	PKP3	0.999938	0.0308962	92.445	1	Y	PVSFHERGGVGSRADYDTLSLRSLRLGPGGL	ADY(1)DTLSLR	3	2	-0.49588	192220	192220	0	0
Q9Y446	84	Q9Y446	Q9Y446	Plakophilin-3	PKP3	0.783923	0.00118559	67.019	1	Y	PEPEAETARGTSRGQYHTLQAGFSSRSQGLS	GQY(0.784)HT(0.216)LQAGFSSR	3	3	0.65321	85172	85172	0	0
Q9Y490	70	Q9Y490	Q9Y490	Talin-1	TLN1	0.994639	0.00428499	147.52	1	Y	DPKKGIWLEAGKALDYYMLRNGDTMEYRKKQ	ALDY(0.995)Y(0.005)MLR	4	2	0.036147	994690	994690	0	0
Q9Y490	26	Q9Y490	Q9Y490	Talin-1	TLN1	0.982316	2.57e-05	109.79	1	Y	GNVVKTMQFEPSTMVYDACRIIRERIPEAPA	TMQFEPS(0.003)T(0.015)MVY(0.982)DACR	11	2	-0.54229	1084700	1084700	0	0
Q9Y4G6	1665	Q9Y4G6	Q9Y4G6	Talin-2	TLN2	0.999522	7.57e-05	140.78	1	Y	ITSIRDKAPGQRECDYSIDGINRCIRDIEQA	ECDY(1)SIDGINR	4	2	-0.13638	611250	611250	0	0
Q9Y4H2	675	Q9Y4H2	Q9Y4H2	Insulin receptor substrate 2	IRS2	0.987732	0.0228565	64.454	1	Y	AALAGSGSGSCRSDDYMPMSPASVSAPKQIL	S(0.012)DDY(0.988)MPMSPASVSAPK	4	2	-0.26869	957830	957830	0	0

## Sheet: STY Sites_pY1000_H1975
Proteins	Positions within proteins	Leading proteins	Protein	Protein names	Gene names	Localization prob	PEP	Score	Number of Phospho (STY)	Amino acid	Sequence window	Phospho (STY) Probabilities	Position in peptide	Charge	Mass error [ppm]	Intensity	Intensity___1	Intensity___2	Intensity___3
P08670	56	P08670	P08670	Vimentin	VIM	0.81482	0.000124761	77.221	1;2	S	GSALRPSTSRSLYASSPGGVYATRSSAVRLR	SLYAS(0.185)S(0.815)PGGVYATR	6	2	0.22861	438040	317150	120890	0
P35568	629	P35568	P35568	Insulin receptor substrate 1	IRS1	0.934701	0.000605825	76.357	1	S	PMSPGVAPVPSGRKGSGDYMPMSPKSVSAPQ	KGS(0.935)GDY(0.065)MPMSPK	3	2	-0.43581	271700	271700	0	0
Q71UM5;P42677	30;30	Q71UM5	Q71UM5	40S ribosomal protein S27-like;40S ribosomal protein S27	RPS27L;RPS27	0.55593	0.00168082	66.989	1	S	EKKKHKKKRLVQSPNSYFMDVKCPGCYKITT	LVQS(0.001)PNS(0.556)Y(0.443)FMDVK	7	2	-0.077901	1858900	1858900	0	0
P49023	85	P49023	P49023	Paxillin	PXN	0.520222	0.00541244	47.603	2	S	QPSSSRFIHQQPQSSSPVYGSSAKTSSVSNP	FIHQQPQS(0.231)S(0.231)S(0.52)PVY(0.8)GS(0.113)S(0.104)AK	10	3	0.1214	472980	0	472980	0
P49023	119	P49023	P49023	Paxillin	PXN	0.690517	0.000116367	85.554	1	S	VGSPCSRVGEEEHVYSFPNKQKSAEPSPTVM	VGEEEHVY(0.309)S(0.691)FPNK	9	3	0.0091653	3462500	3462500	0	0
P49841;P49840	219;282	P49841	P49841	Glycogen synthase kinase-3 beta;Glycogen synthase kinase-3 alpha	GSK3B;GSK3A	0.996046	0.00806311	47.548	2	S	AKQLVRGEPNVSYICSRYYRAPELIFGATDY	GEPNVS(0.15)Y(0.854)ICS(0.996)R	10	2	-0.27759	206960	0	206960	0
P53778	180	P53778	P53778	Mitogen-activated protein kinase 12	MAPK12	0.642876	2.21907e-15	174.18	1	S	CELKILDFGLARQADSEMTGYVVTRWYRAPE	QADS(0.643)EMT(0.12)GY(0.234)VVT(0.003)R	4	2	-0.08027	5535500	5535500	0	0
Q03135	2	Q03135	Q03135	Caveolin-1	CAV1	0.527093	0.00539402	47.68	2	S	______________MSGGKYVDSEGHLYTVP	S(0.527)GGKY(0.46)VDS(0.015)EGHLY(0.759)T(0.239)VPIR	1	3	-0.13776	116060	0	116060	0
O00459	468	O00459	O00459	Phosphatidylinositol 3-kinase regulatory subunit beta	PIK3R2	0.714757	0.000564841	76.332	1	T	YQDKSREYDQLYEEYTRTSQELQMKRTAIEA	EYDQLYEEY(0.285)T(0.715)R	10	2	0.69719	121700	121700	0	0
P06493	14	P06493	P06493	Cyclin-dependent kinase 1	CDK1	1	5.01344e-11	161.49	2	T	__MEDYTKIEKIGEGTYGVVYKGRHKTTGQV	IGEGT(1)Y(1)GVVYKGR	5	2	0.29549	75086000	0	75086000	0
P24941;Q00526	14;14	P24941	P24941	Cyclin-dependent kinase 2;Cyclin-dependent kinase 3	CDK2;CDK3	1	4.49173e-07	105.99	2	T	__MENFQKVEKIGEGTYGVVYKARNKLTGEV	VEKIGEGT(1)Y(1)GVVYK	8	3	-0.17758	43166000	0	43166000	0
Q05397	575	Q05397	Q05397	Focal adhesion kinase 1	PTK2	0.623171	5.71284e-05	116.73	1	T	VKLGDFGLSRYMEDSTYYKASKGKLPIKWMA	YMEDS(0.017)T(0.623)Y(0.313)Y(0.047)K	6	2	0.1799	4596400	4596400	0	0
Q06124	547	Q06124	Q06124	Tyrosine-protein phosphatase non-receptor type 11	PTPN11	0.559983	0.0393792	40.352	1	T	RIEEEQKSKRKGHEYTNIKYSLADQTSGDQS	KGHEY(0.44)T(0.56)NIK	6	2	0.006807	42051	42051	0	0
Q16539	180	Q16539	Q16539	Mitogen-activated protein kinase 14	MAPK14	0.99999	6.03386e-17	197.47	1;2	T	KILDFGLARHTDDEMTGYVATRWYRAPEIML	HTDDEMT(1)GY(0.999)VAT(0.001)R	7	2	0.010033	5928000	4176000	1752000	0
Q9UPZ9	157	Q9UPZ9	Q9UPZ9	Serine/threonine-protein kinase ICK	ICK	0.940678	0.00609957	61.165	2	T	ADFGLAREIRSKPPYTDYVSTRWYRAPEVLL	SKPPY(0.073)T(0.941)DY(0.918)VS(0.05)T(0.017)R	6	3	-0.21896	189340	0	189340	0
A6NI28	792	A6NI28	A6NI28	Rho GTPase-activating protein 42	ARHGAP42	0.941527	2.23572e-10	108.71	1	Y	KMCRRLRLDTASSNGYQRPGSVVAAKAQLFE	LDTAS(0.003)S(0.011)NGY(0.942)QRPGS(0.045)VVAAK	9	3	-0.075571	3166500	3166500	0	0
Q99613;B5ME19	881;882	Q99613	Q99613	Eukaryotic translation initiation factor 3 subunit C;Eukaryotic translation initiation factor 3 subunit C-like protein	EIF3C;EIF3CL	0.954028	0.0107492	47.603	1	Y	LVENNERVFDHKQGTYGGYFRDQKDGYRKNE	QGT(0.023)Y(0.954)GGY(0.023)FR	4	2	-0.11561	86050	86050	0	0
O00154	194	O00154	O00154	Cytosolic acyl coenzyme A thioester hydrolase	ACOT7	1	0.00213192	89.698	1	Y	VVYSRQEQEEEGRKRYEAQKLERMETKWRNG	Y(1)EAQKLER	1	2	0.2831	47722	47722	0	0
O00401	256	O00401	O00401	Neural Wiskott-Aldrich syndrome protein	WASL	1	9.74291e-05	109.48	1	Y	ISEAQLKDRETSKVIYDFIEKTGGVEAVKNE	VIY(1)DFIEK	3	2	0.038465	2628100	2628100	0	0
O00459	464	O00459	O00459	Phosphatidylinositol 3-kinase regulatory subunit beta	PIK3R2	0.998857	0.00014567	92.606	1	Y	YHQQYQDKSREYDQLYEEYTRTSQELQMKRT	EY(0.001)DQLY(0.999)EEYTR	6	2	-0.0066383	1106600	1106600	0	0
O15523;O00571	264;266	O15523	O15523	ATP-dependent RNA helicase DDX3Y;ATP-dependent RNA helicase DDX3X	DDX3Y;DDX3X	0.99674	0.00388606	49.298	1	Y	LKAVKENGRYGRRKQYPISLVLAPTRELAVQ	KQY(0.997)PIS(0.003)LVLAPTR	3	2	-0.22609	49760	49760	0	0
O43491	623	O43491	O43491	Band 4.1-like protein 2	EPB41L2	1	1.78645e-05	126.07	1	Y	IEGKKNSLRVEGDNIYVRHSNLMLEELDKAQ	VEGDNIY(1)VR	7	2	0.042398	303730	303730	0	0
O43781	369	O43781	O43781	Dual specificity tyrosine-phosphorylation-regulated kinase 3	DYRK3	0.7614	1.06528e-11	168.08	1	Y	IDFGSSCFEYQKLYTYIQSRFYRAPEIILGS	LYT(0.238)Y(0.761)IQSR	4	2	-0.074321	278770	278770	0	0
O75815	266	O75815	O75815	Breast cancer anti-estrogen resistance protein 3	BCAR3	0.943466	0.0064039	45.347	1	Y	QPINRTVPLRCLEEHYGTSPGQAREGSLTKG	CLEEHY(0.943)GT(0.04)S(0.016)PGQAR	6	3	-0.18725	129560	129560	0	0
O95297	263	O95297	O95297	Myelin protein zero-like protein 1	MPZL1	0.999906	8.21953e-06	119.22	1	Y	GGHHSDKINKSESVVYADIRKN_________	SESVVY(1)ADIR	6	2	0.23766	1008600	1008600	0	0
O95340	20	O95340	O95340	Bifunctional 3'-phosphoadenosine 5'-phosphosulfate synthase 2;Sulfate adenylyltransferase;Adenylyl-sulfate kinase	PAPSS2	0.999661	0.00163851	65.043	1	Y	KKQKTENQQKSTNVVYQAHHVSRNKRGQVVG	STNVVY(1)QAHHVSR	6	3	-0.73148	142470	142470	0	0
P00338	239	P00338	P00338	L-lactate dehydrogenase A chain	LDHA	0.957596	0.000259106	84.479	1	Y	KEQWKEVHKQVVESAYEVIKLKGYTSWAIGL	QVVES(0.042)AY(0.958)EVIK	7	2	-0.10801	1529300	1529300	0	0
P00519;P42684	393;439	P00519	P00519	Tyrosine-protein kinase ABL1;Abelson tyrosine-protein kinase 2	ABL1;ABL2	0.89192	0.00745306	41.227	1	Y	KVADFGLSRLMTGDTYTAHAGAKFPIKWTAP	LMT(0.002)GDT(0.023)Y(0.892)T(0.083)AHAGAK	7	3	0.10902	236730	236730	0	0
P00533	1197	P00533	P00533	Epidermal growth factor receptor	EGFR	0.999996	8.86568e-06	108.35	1	Y	KPNGIFKGSTAENAEYLRVAPQSSEFIGA__	GSTAENAEY(1)LR	9	2	-0.014661	5748700	5748700	0	0
P00533	1172	P00533	P00533	Epidermal growth factor receptor	EGFR	0.999475	0.00206278	56.819	1	Y	WAQKGSHQISLDNPDYQQDFFPKEAKPNGIF	GSHQIS(0.001)LDNPDY(0.999)QQDFFPK	12	3	-0.030699	343840	343840	0	0
P00558	196	P00558	P00558	Phosphoglycerate kinase 1	PGK1	1	0.00187852	76.847	1	Y	LPQKAGGFLMKKELNYFAKALESPERPFLAI	ELNY(1)FAK	4	2	-0.024577	0	0	0	0
P00966	359	P00966	P00966	Argininosuccinate synthase	ASS1	1	0.00223628	73.26	1	Y	RVEGKVQVSVLKGQVYILGRESPLSLYNEEL	GQVY(1)ILGR	4	2	1.0005	133810	133810	0	0
P04075	3	P04075	P04075	Fructose-bisphosphate aldolase A	ALDOA	0.999688	2.34134e-06	120.57	1	Y	_____________MPYQYPALTPEQKKELSD	PY(1)QYPALTPEQK	2	2	-0.48208	203770	203770	0	0
P04075	5	P04075	P04075	Fructose-bisphosphate aldolase A	ALDOA	0.99284	0.0001703	77.74	1	Y	___________MPYQYPALTPEQKKELSDIA	PY(0.007)QY(0.993)PALTPEQKK	4	3	0.094589	143500	143500	0	0
P04083	207	P04083	P04083	Annexin A1	ANXA1	1	0.00518221	62.582	1	Y	FGVNEDLADSDARALYEAGERRKGTDVNVFN	ALY(1)EAGERR	3	2	0.91781	34230	34230	0	0
P05023	260	P05023	P05023	Sodium/potassium-transporting ATPase subunit alpha-1	ATP1A1	0.982786	6.06488e-05	105.94	1	Y	FSTNCVEGTARGIVVYTGDRTVMGRIATLAS	GIVVY(0.983)T(0.017)GDR	5	2	1.2994	698290	698290	0	0
Q8NHW5;P05388	24;24	Q8NHW5	Q8NHW5	60S acidic ribosomal protein P0-like;60S acidic ribosomal protein P0	RPLP0P6;RPLP0	1	0.00469838	57.347	1	Y	WKSNYFLKIIQLLDDYPKCFIVGADNVGSKQ	IIQLLDDY(1)PK	8	2	-0.040838	246540	246540	0	0
P05556	783	P05556	P05556	Integrin beta-1	ITGB1	0.999862	0.0078618	47.302	1	Y	KEKMNAKWDTGENPIYKSAVTTVVNPKYEGK	WDTGENPIY(1)K	9	2	-0.077423	200310	200310	0	0
P05783	13	P05783	P05783	Keratin, type I cytoskeletal 18	KRT18	0.99989	9.3308e-06	132.08	1	Y	___MSFTTRSTFSTNYRSLGSVQAPSYGARP	STFSTNY(1)R	7	2	-0.025493	329660	329660	0	0
P08069;P06213	1165;1189	P08069	P08069	Insulin-like growth factor 1 receptor;Insulin-like growth factor 1 receptor alpha chain;Insulin-like growth factor 1 receptor beta chain;Insulin receptor;Insulin receptor subunit alpha;Insulin receptor subunit beta	IGF1R;INSR	0.994723	1.29901e-05	128.36	1	Y	KIGDFGMTRDIYETDYYRKGGKGLLPVRWMS	DIYETDY(0.995)Y(0.005)R	7	2	-0.25448	361200	361200	0	0
P08069;P06213	1166;1190	P08069	P08069	Insulin-like growth factor 1 receptor;Insulin-like growth factor 1 receptor alpha chain;Insulin-like growth factor 1 receptor beta chain;Insulin receptor;Insulin receptor subunit alpha;Insulin receptor subunit beta	IGF1R;INSR	0.505951	0.00875986	66.056		Y	IGDFGMTRDIYETDYYRKGGKGLLPVRWMSP	DIYET(0.036)DY(0.458)Y(0.506)RK	8	2	-0.0047442	116860	116860	0	0
P12931;P06241;P07947;P06239	419;420;426;394	P12931	P12931	Proto-oncogene tyrosine-protein kinase Src;Tyrosine-protein kinase Fyn;Tyrosine-protein kinase Yes;Tyrosine-protein kinase Lck	SRC;FYN;YES1;LCK	0.799513	1.06499e-08	135.86	1	Y	KVADFGLARLIEDNEYTARQGAKFPIKWTAP	LIEDNEY(0.8)T(0.2)AR	7	2	-0.11318	6275100	6275100	0	0
P12931;P06241;P07947	439;440;446	P12931	P12931	Proto-oncogene tyrosine-protein kinase Src;Tyrosine-protein kinase Fyn;Tyrosine-protein kinase Yes	SRC;FYN;YES1	0.999943	0.00508793	52.247	1	Y	GAKFPIKWTAPEAALYGRFTIKSDVWSFGIL	WTAPEAALY(1)GR	9	2	-0.13211	101560	101560	0	0
P06493	15	P06493	P06493	Cyclin-dependent kinase 1	CDK1	1	1.06571e-16	166.79	1;2	Y	_MEDYTKIEKIGEGTYGVVYKGRHKTTGQVV	IGEGT(1)Y(1)GVVYKGR	6	2	0.29549	439450000	364360000	75086000	0
P07195	240	P07195	P07195	L-lactate dehydrogenase B chain	LDHB	0.90654	0.00540243	50.484	1	Y	SENWKEVHKMVVESAYEVIKLKGYTNWAIGL	MVVES(0.093)AY(0.907)EVIK	7	2	0.18973	213410	213410	0	0
P07355;A6NMY6	24;24	P07355	P07355	Annexin A2;Putative annexin A2-like protein	ANXA2;ANXA2P2	0.987103	2.22249e-15	154.49	1	Y	CKLSLEGDHSTPPSAYGSVKAYTNFDAERDA	LSLEGDHSTPPS(0.006)AY(0.987)GS(0.006)VK	14	2	-0.072594	13067000	13067000	0	0
P07355;A6NMY6	316;316	P07355	P07355	Annexin A2;Putative annexin A2-like protein	ANXA2;ANXA2P2	0.3293	0.00483111	53.237		Y	LKIRSEFKRKYGKSLYYYIQQDTKGDYQKAL	S(0.012)LY(0.329)Y(0.329)Y(0.329)IQQDTK	3	2	0.56127	0	0	0	0
P07355;A6NMY6	317;317	P07355	P07355	Annexin A2;Putative annexin A2-like protein	ANXA2;ANXA2P2	0.3293	0.00483111	53.237		Y	KIRSEFKRKYGKSLYYYIQQDTKGDYQKALL	S(0.012)LY(0.329)Y(0.329)Y(0.329)IQQDTK	4	2	0.56127	0	0	0	0
P07355;A6NMY6	318;318	P07355	P07355	Annexin A2;Putative annexin A2-like protein	ANXA2;ANXA2P2	0.3293	0.00483111	53.237		Y	IRSEFKRKYGKSLYYYIQQDTKGDYQKALLY	S(0.012)LY(0.329)Y(0.329)Y(0.329)IQQDTK	5	2	0.56127	0	0	0	0
P07948	194	P07948	P07948	Tyrosine-protein kinase Lyn	LYN	0.899856	2.58007e-09	140.57	1	Y	VIKHYKIRSLDNGGYYISPRITFPCISDMIK	SLDNGGY(0.099)Y(0.9)IS(0.001)PR	8	2	0.0046555	1218500	1218500	0	0
P07948	32	P07948	P07948	Tyrosine-protein kinase Lyn	LYN	0.997929	0.000501928	71.153	1	Y	VDLKTQPVRNTERTIYVRDPTSNKQQRPVPE	T(0.002)IY(0.998)VRDPTSNK	3	3	0.068595	203440	203440	0	0
P07948;P08631	397;411	P07948	P07948	Tyrosine-protein kinase Lyn;Tyrosine-protein kinase HCK	LYN;HCK	0.987964	1.03096e-08	136.84	1	Y	KIADFGLARVIEDNEYTAREGAKFPIKWTAP	VIEDNEY(0.988)T(0.012)AR	7	2	0.031387	877330	877330	0	0
P08238;Q58FF8	484;260	P08238	P08238	Heat shock protein HSP 90-beta;Putative heat shock protein HSP 90-beta 2	HSP90AB1;HSP90AB2P	0.960634	0.00660707	51.286	1	Y	LSEYVSRMKETQKSIYYITGESKEQVANSAF	S(0.001)IY(0.961)Y(0.037)IT(0.001)GESK	3	2	0.38554	116210	116210	0	0
P08493	82	P08493	P08493	Matrix Gla protein	MGP	0.999992	6.40124e-06	99.752	1	Y	ELNREACDDYRLCERYAMVYGYNAAYNRYFR	Y(1)AMVYGYNAAYNR	1	2	-0.027288	426780	426780	0	0
P08581	1234	P08581	P08581	Hepatocyte growth factor receptor	MET	0.844582	3.68291e-07	106.32	1	Y	KVADFGLARDMYDKEYYSVHNKTGAKLPVKW	DMYDKEY(0.845)Y(0.155)S(0.001)VHNK	7	3	0.049268	940630	940630	0	0
P08621	126	P08621	P08621	U1 small nuclear ribonucleoprotein 70 kDa	SNRNP70	1	5.27868e-09	153.05	1	Y	NYDTTESKLRREFEVYGPIKRIHMVYSKRSG	EFEVY(1)GPIKR	5	3	-0.37349	249960	249960	0	0
P08670	117	P08670	P08670	Vimentin	VIM	1	0.00141871	88.495	1	Y	NEKVELQELNDRFANYIDKVRFLEQQNKILL	FANY(1)IDKVR	4	2	0.42193	205400	205400	0	0
P08670	53	P08670	P08670	Vimentin	VIM	0.998926	4.83183e-17	169.04	1	Y	YSLGSALRPSTSRSLYASSPGGVYATRSSAV	S(0.001)LY(0.999)ASSPGGVYATR	3	2	0.12519	1544600	1544600	0	0
P08670	61	P08670	P08670	Vimentin	VIM	0.928806	2.17753e-08	130.47	1;2	Y	PSTSRSLYASSPGGVYATRSSAVRLRSSVPG	SLY(0.001)AS(0.213)S(0.785)PGGVY(0.929)AT(0.071)R	11	2	0.76697	8456900	8336000	120890	0
P08670	30	P08670	P08670	Vimentin	VIM	0.995579	8.83021e-05	111.82	1	Y	FGGPGTASRPSSSRSYVTTSTRTYSLGSALR	S(0.004)Y(0.996)VTTSTR	2	2	-0.138	108740	108740	0	0
P08670	38	P08670	P08670	Vimentin	VIM	0.878532	2.34051e-07	111.12	1	Y	RPSSSRSYVTTSTRTYSLGSALRPSTSRSLY	T(0.121)Y(0.879)SLGSALRPSTSR	2	3	-0.19476	493370	493370	0	0
P08758	94	P08758	P08758	Annexin A5	ANXA5	0.999999	0.000100296	108.74	1	Y	KLIVALMKPSRLYDAYELKHALKGAGTNEKV	LYDAY(1)ELK	5	2	-0.076042	790250	790250	0	0
P09651	341	P09651	P09651	Heterogeneous nuclear ribonucleoprotein A1;Heterogeneous nuclear ribonucleoprotein A1, N-terminally processed	HNRNPA1	0.999995	7.04197e-08	111.38	1	Y	GPMKGGNFGGRSSGPYGGGGQYFAKPRNQGG	SSGPY(1)GGGGQYFAKPR	5	3	-0.17474	681460	681460	0	0
P11413	503	P11413	P11413	Glucose-6-phosphate 1-dehydrogenase	G6PD	0.999908	7.76688e-06	120.06	1	Y	GPTEADELMKRVGFQYEGTYKWVNPHKL___	VGFQY(1)EGTYK	5	2	-2.1895	805530	805530	0	0
P11413	401	P11413	P11413	Glucose-6-phosphate 1-dehydrogenase	G6PD	0.798911	0.00343981	61.344	1	Y	KRNELVIRVQPNEAVYTKMMTKKPGMFFNPE	VQPNEAVY(0.799)T(0.201)K	8	2	0.67748	283180	283180	0	0
P12814	193	P12814	P12814	Alpha-actinin-1	ACTN1	1	2.6027e-09	127.83	1	Y	GFCALIHRHRPELIDYGKLRKDDPLTNLNTA	HRPELIDY(1)GK	8	3	0.38088	84074	84074	0	0
P18206	822	P18206	P18206	Vinculin	VCL	0.999974	1.79907e-07	141.39	1	Y	NISDPGLQKSFLDSGYRILGAVAKVREAFQP	SFLDSGY(1)R	7	2	0.22503	11819000	11819000	0	0
P18669;Q8N0Y7	4;4	P18669	P18669	Phosphoglycerate mutase 1;Probable phosphoglycerate mutase 4	PGAM1;PGAM4	1	0.00391365	73.665	1	Y	____________MAAYKLVLIRHGESAWNLE	AAY(1)KLVLIR	3	2	0.073871	70603	70603	0	0
P18669;P15259;Q8N0Y7	92;92;92	P18669	P18669	Phosphoglycerate mutase 1;Phosphoglycerate mutase 2;Probable phosphoglycerate mutase 4	PGAM1;PGAM2;PGAM4	1	6.52658e-09	147.75	1	Y	MWLPVVRTWRLNERHYGGLTGLNKAETAAKH	HY(1)GGLTGLNK	2	2	0.039173	1543800	1543800	0	0
P19174	1253	P19174	P19174	1-phosphatidylinositol 4,5-bisphosphate phosphodiesterase gamma-1	PLCG1	1	0.0114059	46.001	1	Y	QLFHGRAREGSFESRYQQPFEDFRISQEHLA	Y(1)QQPFEDFR	1	2	-0.625	37478	37478	0	0
P24941;Q00526	15;15	P24941	P24941	Cyclin-dependent kinase 2;Cyclin-dependent kinase 3	CDK2;CDK3	0.999954	9.53538e-08	125.97	1;2	Y	_MENFQKVEKIGEGTYGVVYKARNKLTGEVV	VEKIGEGT(1)Y(1)GVVYK	9	3	-0.17758	372630000	329460000	43166000	0
P28482	187	P28482	P28482	Mitogen-activated protein kinase 1	MAPK1	0.970728	1.21862e-05	76.301	1	Y	RVADPDHDHTGFLTEYVATRWYRAPEIMLNS	VADPDHDHTGFLT(0.012)EY(0.971)VAT(0.017)R	15	3	0.28389	1706500	1706500	0	0
P29317	575	P29317	P29317	Ephrin type-A receptor 2	EPHA2	0.958204	0.000485531	79.659	1	Y	RRRKNQRARQSPEDVYFSKSEQLKPLKTYVD	QSPEDVY(0.958)FS(0.042)K	7	2	0.51745	176990	176990	0	0
P29317	772	P29317	P29317	Ephrin type-A receptor 2	EPHA2	0.577443	1.93884e-10	116.6	1	Y	DFGLSRVLEDDPEATYTTSGGKIPIRWTAPE	VLEDDPEAT(0.398)Y(0.577)T(0.02)T(0.004)S(0.001)GGKIPIR	10	3	0.058293	2553800	2553800	0	0
P29353	427	P29353	P29353	SHC-transforming protein 1	SHC1	0.816465	0.00473826	44.252	1	Y	PPPPCPGRELFDDPSYVNVQNLDKARQAVGG	ELFDDPS(0.184)Y(0.816)VNVQNLDK	8	3	-0.27484	95935	95935	0	0
P29597	292	P29597	P29597	Non-receptor tyrosine-protein kinase TYK2	TYK2	1	1.18793e-07	124.21	1	Y	VCHLRLLAQAEGEPCYIRDSGVAPTDPGPES	LLAQAEGEPCY(1)IR	11	2	-0.085402	7152300	7152300	0	0
P30530	702	P30530	P30530	Tyrosine-protein kinase receptor UFO	AXL	0.946214	0.00157983	82.279	1	Y	CVADFGLSKKIYNGDYYRQGRIAKMPVKWIA	IYNGDY(0.946)Y(0.054)R	6	2	-0.4708	97981	97981	0	0
P31431	197	P31431	P31431	Syndecan-4	SDC4	0.999999	0.00348089	66.27	1	Y	LGKKPIYKKAPTNEFYA______________	KAPTNEFY(1)A	8	2	0.25462	239390	239390	0	0
P35579	754	P35579	P35579	Myosin-9	MYH9	1	2.99011e-09	157.96	1	Y	ACVLMIKALELDSNLYRIGQSKVFFRAGVLA	ALELDSNLY(1)R	9	2	-0.69302	222670	222670	0	0
P35579	1408	P35579	P35579	Myosin-9	MYH9	1	8.49918e-05	114.97	1	Y	DLEGLSQRHEEKVAAYDKLEKTKTRLQQELD	VAAY(1)DKLEK	4	2	-0.038997	376770	376770	0	0
P36871	353	P36871	P36871	Phosphoglucomutase-1	PGM1	0.976805	0.00706761	44.612	1	Y	SGALDRVASATKIALYETPTGWKFFGNLMDA	IALY(0.977)ET(0.021)PT(0.002)GWK	4	2	-0.21766	70135	70135	0	0
P37802	8	P37802	P37802	Transgelin-2	TAGLN2	0.999999	1.38664e-13	178.49	1	Y	________MANRGPAYGLSREVQQKIEKQYD	ANRGPAY(1)GLSR	7	2	0.089076	1453900	1453900	0	0
P37802;Q9UI15	192;192	P37802	P37802	Transgelin-2;Transgelin-3	TAGLN2;TAGLN3	0.958636	4.00228e-06	108.23	1	Y	QMGTNRGASQAGMTGYGMPRQIL________	GASQAGMT(0.041)GY(0.959)GMPR	10	2	-0.20799	316340	316340	0	0
P40189	905	P40189	P40189	Interleukin-6 receptor subunit beta	IL6ST	0.878362	4.05244e-05	124.08	1	Y	TVGMEAATDEGMPKSYLPQTVRQGGYMPQ__	S(0.122)Y(0.878)LPQTVR	2	2	-0.20319	589060	589060	0	0
P40763	705	P40763	P40763	Signal transducer and activator of transcription 3	STAT3	0.999994	3.32687e-10	103.31	1	Y	ESQEHPEADPGSAAPYLKTKFICVTPTTCSN	YCRPESQEHPEADPGSAAPY(1)LK	20	3	0.023573	9314500	9314500	0	0
P42226	641	P42226	P42226	Signal transducer and activator of transcription 6	STAT6	0.999904	0.0108955	53.775	1	Y	RSHYKPEQMGKDGRGYVPATIKMTVERDQPL	GY(1)VPATIK	2	2	-0.44882	110590	110590	0	0
Q71UM5;P42677	31;31	Q71UM5	Q71UM5	40S ribosomal protein S27-like;40S ribosomal protein S27	RPS27L;RPS27	0.762661	0.000528365	67.234	1	Y	KKKHKKKRLVQSPNSYFMDVKCPGCYKITTV	LVQSPNS(0.237)Y(0.763)FMDVK	8	2	0.22507	1103600	1103600	0	0
P45983;P53779	185;223	P45983	P45983	Mitogen-activated protein kinase 8;Mitogen-activated protein kinase 10	MAPK8;MAPK10	0.977357	9.47941e-05	74.789	1	Y	FGLARTAGTSFMMTPYVVTRYYRAPEVILGM	TAGT(0.001)S(0.004)FMMT(0.006)PY(0.977)VVT(0.012)R	11	2	-0.64054	425190	425190	0	0
P45984	185	P45984	P45984	Mitogen-activated protein kinase 9	MAPK9	0.948335	0.00116197	64.04	1	Y	FGLARTACTNFMMTPYVVTRYYRAPEVILGM	TACTNFMMT(0.021)PY(0.948)VVT(0.031)R	11	3	-0.48471	729370	729370	0	0
P46109	251	P46109	P46109	Crk-like protein	CRKL	1	0.000841904	93.701	1	Y	GPVFAKAIQKRVPCAYDKTALALEVGDIVKV	RVPCAY(1)DK	6	2	-0.19435	113450	113450	0	0
P46940	1510	P46940	P46940	Ras GTPase-activating-like protein IQGAP1	IQGAP1	0.92946	0.00106832	67.749	1	Y	YRQRRKAELVKLQQTYAALNSKATFYGEQVD	LQQT(0.071)Y(0.929)AALNSK	5	2	-0.7128	171370	171370	0	0
P49023	88	P49023	P49023	Paxillin	PXN	0.800345	1.71762e-10	127.62	1;2	Y	SSRFIHQQPQSSSPVYGSSAKTSSVSNPQDS	FIHQQPQS(0.231)S(0.231)S(0.52)PVY(0.8)GS(0.113)S(0.104)AK	13	3	0.1214	5039000	4566000	472980	0
P49023	118	P49023	P49023	Paxillin	PXN	0.992848	2.75074e-17	175.29	1	Y	SVGSPCSRVGEEEHVYSFPNKQKSAEPSPTV	VGEEEHVY(0.993)S(0.007)FPNK	8	2	-0.011781	4589500	4589500	0	0
P49841;P49840	216;279	P49841	P49841	Glycogen synthase kinase-3 beta;Glycogen synthase kinase-3 alpha	GSK3B;GSK3A	0.952187	3.12536e-06	125.24	1;2	Y	FGSAKQLVRGEPNVSYICSRYYRAPELIFGA	QLVRGEPNVS(0.045)Y(0.952)ICS(0.003)R	11	3	-0.23071	121250000	121050000	206960	0
P53778	185	P53778	P53778	Mitogen-activated protein kinase 12	MAPK12	0.865299	1.67523e-05	95.264	1	Y	LDFGLARQADSEMTGYVVTRWYRAPEVILNW	QADS(0.006)EMT(0.12)GY(0.865)VVT(0.008)R	9	2	-0.043842	1565500	1565500	0	0
P53801	174	P53801	P53801	Pituitary tumor-transforming gene 1 protein-interacting protein	PTTG1IP	1	1.94832e-06	124.21	1	Y	DEIRKKYGLFKEENPYARFENN_________	YGLFKEENPY(1)AR	10	2	-0.16194	1231900	1231900	0	0
P54760	614	P54760	P54760	Ephrin type-B receptor 4	EPHB4	0.817976	0.0164173	43.083	1	Y	PNEAVREFAKEIDVSYVKIEEVIGAGEFGEV	EIDVS(0.182)Y(0.818)VK	6	2	-0.2918	124150	124150	0	0
P55196	1230	P55196	P55196	Afadin	MLLT4	0.999687	0.00368054	64.841	1	Y	RPEAYPIPTQTYTREYFTFPASKSQDRMAPP	EY(1)FTFPASK	2	2	0.10837	136720	136720	0	0
P56945	128	P56945	P56945	Breast cancer anti-estrogen resistance protein 1	BCAR1	0.999844	0.00306739	50.752	1	Y	SVYLVPTPSKAQQGLYQVPGPSPQFQSPPAK	AQQGLY(1)QVPGPSPQFQSPPAK	6	3	0.1416	803930	803930	0	0
P56945	387	P56945	P56945	Breast cancer anti-estrogen resistance protein 1	BCAR1	0.923064	2.64804e-06	118.76	1	Y	YDVPPGLRRPGPGTLYDVPRERVLPPEVADG	RPGPGT(0.077)LY(0.923)DVPR	8	2	0.11514	246660	246660	0	0
P60903	25	P60903	P60903	Protein S100-A10	S100A10	0.990007	0.000494983	69.258	1	Y	ETMMFTFHKFAGDKGYLTKEDLRVLMEKEFP	FAGDKGY(0.99)LT(0.01)KEDLR	7	3	-0.31219	289270	289270	0	0
Q92930;P61006	5;5	Q92930	Q92930	Ras-related protein Rab-8B;Ras-related protein Rab-8A	RAB8B;RAB8A	0.983359	0.000161494	114.78	1	Y	___________MAKTYDYLFKLLLIGDSGVG	T(0.017)Y(0.983)DYLFK	2	2	0.12993	591890	591890	0	0
P61026	6	P61026	P61026	Ras-related protein Rab-10	RAB10	0.943934	3.73066e-05	125.97	1	Y	__________MAKKTYDLLFKLLLIGDSGVG	KT(0.056)Y(0.944)DLLFK	3	2	0.77903	189490	189490	0	0
P61313	59	P61313	P61313	60S ribosomal protein L15	RPL15	0.999895	0.00168063	85.676	1	Y	RPDKARRLGYKAKQGYVIYRIRVRRGGRKRP	QGY(1)VIYR	3	2	0.19033	575950	575950	0	0
P62158	100	P62158	P62158	Calmodulin	CALM1	0.999988	4.538e-12	147.64	1	Y	EIREAFRVFDKDGNGYISAAELRHVMTNLGE	VFDKDGNGY(1)ISAAELR	9	3	-0.14706	387470	387470	0	0
P62191	439	P62191	P62191	26S protease regulatory subunit 4	PSMC1	0.999999	0.000442824	74.841	1	Y	ENVLYKKQEGTPEGLYL______________	KQEGTPEGLY(1)L	10	2	-0.34419	86193	86193	0	0
P62805	52	P62805	P62805	Histone H4	HIST1H4A	0.999362	7.9018e-05	99.283	1	Y	RLARRGGVKRISGLIYEETRGVLKVFLENVI	ISGLIY(0.999)EET(0.001)R	6	2	-0.34785	113570	113570	0	0
Q5VTE0;P68104;Q05639	141;141;141	Q5VTE0	Q5VTE0	Putative elongation factor 1-alpha-like 3;Elongation factor 1-alpha 1;Elongation factor 1-alpha 2	EEF1A1P5;EEF1A1;EEF1A2	0.967269	2.62973e-06	118.87	1	Y	GISKNGQTREHALLAYTLGVKQLIVGVNKMD	EHALLAY(0.967)T(0.033)LGVK	7	3	-0.37009	659600	659600	0	0
Q5VTE0;P68104;Q05639	29;29;29	Q5VTE0	Q5VTE0	Putative elongation factor 1-alpha-like 3;Elongation factor 1-alpha 1;Elongation factor 1-alpha 2	EEF1A1P5;EEF1A1;EEF1A2	0.999999	1.63231e-05	104.22	1	Y	GHVDSGKSTTTGHLIYKCGGIDKRTIEKFEK	STTTGHLIY(1)K	9	2	0.30634	578400	578400	0	0
P84103	32	P84103	P84103	Serine/arginine-rich splicing factor 3	SRSF3	0.994548	3.77178e-05	116.73	1	Y	LGNNGNKTELERAFGYYGPLRSVWVARNPPG	AFGY(0.995)Y(0.005)GPLR	4	2	-0.19705	102600	102600	0	0
Q00535	15	Q00535	Q00535	Cyclin-dependent-like kinase 5	CDK5	0.94507	0.000279127	83.045	1	Y	_MQKYEKLEKIGEGTYGTVFKAKNRETHEIV	IGEGT(0.044)Y(0.945)GT(0.011)VFK	6	2	0.15274	1434800	1434800	0	0
Q03135	14	Q03135	Q03135	Caveolin-1	CAV1	0.780556	4.65062e-08	125.97	1;2	Y	__MSGGKYVDSEGHLYTVPIREQGNIYKPNN	YVDS(0.024)EGHLY(0.781)T(0.196)VPIR	9	3	-0.19902	3023600	2907500	116060	0
Q05397	570	Q05397	Q05397	Focal adhesion kinase 1	PTK2	0.999998	0.000179132	99.815	1	Y	SSNDCVKLGDFGLSRYMEDSTYYKASKGKLP	Y(1)MEDSTYYK	1	2	0.0433	1853800	1853800	0	0
Q05397	576	Q05397	Q05397	Focal adhesion kinase 1	PTK2	0.882657	0.000295691	88.495	1	Y	KLGDFGLSRYMEDSTYYKASKGKLPIKWMAP	YMEDS(0.002)T(0.013)Y(0.883)Y(0.103)K	7	2	0.19894	1676000	1676000	0	0
Q06124	62	Q06124	Q06124	Tyrosine-protein phosphatase non-receptor type 11	PTPN11	0.839339	5.71669e-08	118.21	1	Y	RNGAVTHIKIQNTGDYYDLYGGEKFATLAEL	IQNT(0.001)GDY(0.839)Y(0.159)DLY(0.001)GGEK	7	2	0.083067	2568500	2568500	0	0
Q06124	584	Q06124	Q06124	Tyrosine-protein phosphatase non-receptor type 11	PTPN11	1	0.00457218	49.448	1	Y	PTPPCAEMREDSARVYENVGLMQQQKSFR__	VY(1)ENVGLMQQQK	2	2	-0.51612	232960	232960	0	0
Q07912	827	Q07912	Q07912	Activated CDC42 kinase 1	TNK2	0.999987	3.81122e-11	155.48	1	Y	GKTMPTTQSFASDPKYATPQVIQAPGPRAGP	Y(1)ATPQVIQAPGPR	1	2	0.12928	3349100	3349100	0	0
Q12959	399	Q12959	Q12959	Disks large homolog 1	DLG1	0.99668	0.0125105	43.308	1	Y	HEEAVTALKNTSDFVYLKVAKPTSMYMNDGY	NTS(0.003)DFVY(0.997)LK	7	2	-0.49315	73907	73907	0	0
Q13443	778	Q13443	Q13443	Disintegrin and metalloproteinase domain-containing protein 9	ADAM9	0.846195	0.00518927	61.161	1	Y	PREVPIYANRFAVPTYAAKQPQQFPSRPPPP	FAVPT(0.154)Y(0.846)AAK	6	2	0.63691	96587	96587	0	0
Q13480	406	Q13480	Q13480	GRB2-associated-binding protein 1	GAB1	0.998997	1.59702e-05	100.93	1	Y	VDLNKLRKDASSQDCYDIPRAFPSDRSSSLE	DASS(0.001)QDCY(0.999)DIPR	8	2	-0.12208	206940	206940	0	0
Q13480	659	Q13480	Q13480	GRB2-associated-binding protein 1	GAB1	1	1.99688e-07	101.5	1	Y	KSSGSGSSVADERVDYVVVDQQKTLALKSTR	VDY(1)VVVDQQK	3	2	-0.17632	552700	552700	0	0
Q13523	849	Q13523	Q13523	Serine/threonine-protein kinase PRP4 homolog	PRPF4B	0.735639	0.00318715	50.202	1	Y	DFGSASHVADNDITPYLVSRFYRAPEIIIGK	LCDFGSASHVADNDIT(0.241)PY(0.736)LVS(0.023)R	18	3	-0.082566	6448500	6448500	0	0
Q13561	6	Q13561	Q13561	Dynactin subunit 2	DCTN2	1	0.0011623	78.113	1	Y	__________MADPKYADLPGIARNEPDVYE	Y(1)ADLPGIAR	1	2	-0.28757	45966	45966	0	0
Q9Y463;Q13627	273;321	Q9Y463	Q9Y463	Dual specificity tyrosine-phosphorylation-regulated kinase 1B;Dual specificity tyrosine-phosphorylation-regulated kinase 1A	DYRK1B;DYRK1A	0.986435	2.05227e-07	137.84	1	Y	VDFGSSCQLGQRIYQYIQSRFYRSPEVLLGT	IY(0.014)QY(0.986)IQSR	4	2	0.10185	33229000	33229000	0	0
Q14247	446	Q14247	Q14247	Src substrate cortactin	CTTN	0.934337	0.032207	49.708	1	Y	LSYRGPVSGTEPEPVYSMEAADYREASSQQG	GPVS(0.001)GT(0.001)EPEPVY(0.934)S(0.061)MEAADY(0.003)R	12	3	-0.82275	0	0	0	0
Q14511	92	Q14511	Q14511	Enhancer of filamentation 1;Enhancer of filamentation 1 p55	NEDD9	1	5.33068e-05	96.229	1	Y	PASGLMQQTFGQQKLYQVPNPQAAPRDTIYQ	LY(1)QVPNPQAAPR	2	2	1.8263	259960	259960	0	0
Q14511	166	Q14511	Q14511	Enhancer of filamentation 1;Enhancer of filamentation 1 p55	NEDD9	0.911366	0.00357919	58.32	1	Y	GKKVITPVRTGHGYVYEYPSRYQKDVYDIPP	TGHGY(0.031)VY(0.911)EY(0.045)PS(0.013)R	7	2	0.1657	0	0	0	0
Q15417	261	Q15417	Q15417	Calponin-3	CNN3	0.811412	0.0337171	40.724		Y	QMGTNKVASQKGMSVYGLGRQVYDPKYCAAP	GMS(0.189)VY(0.811)GLGR	5	2	0.7848	70969	70969	0	0
Q15464	268	Q15464	Q15464	SH2 domain-containing adapter protein B	SHB	0.999266	7.26068e-07	99.915	1	Y	KNDLKSKAGKGESAGYMEPYEAQRIMTEFQR	AGKGES(0.001)AGY(0.999)MEPYEAQR	9	3	-0.16876	651130	651130	0	0
Q15464	114	Q15464	Q15464	SH2 domain-containing adapter protein B	SHB	0.99984	0.000496523	66.246	1	Y	PGSSLRKLRAMCRLDYCGGSGEPGGVQRAFS	LDY(1)CGGSGEPGGVQR	3	2	-0.6765	145600	145600	0	0
Q16539	182	Q16539	Q16539	Mitogen-activated protein kinase 14	MAPK14	0.999813	1.38711e-08	132.84	1;2	Y	LDFGLARHTDDEMTGYVATRWYRAPEIMLNW	HTDDEMT(1)GY(1)VATR	9	3	-0.22894	11601000	9848700	1752000	0
Q63HR2	483	Q63HR2	Q63HR2	Tensin-2	TNS2	0.921946	7.00062e-12	148.52	1	Y	DGSLTHTRGPLDGSPYAQVQRPPRQTPPAPS	GPLDGS(0.078)PY(0.922)AQVQRPPR	8	3	0.25016	867360	867360	0	0
Q6NZI2	308	Q6NZI2	Q6NZI2	Polymerase I and transcript release factor	PTRF	1	1.05211e-05	112.73	1	Y	SRDKLRKSFTPDHVVYARSKTAVYKVPPFTF	KSFTPDHVVY(1)AR	10	3	0.063672	1985000	1985000	0	0
Q6WCQ1	267	Q6WCQ1	Q6WCQ1	Myosin phosphatase Rho-interacting protein	MPRIP	0.965968	0.00272166	63.624	1	Y	SDRMDCGRKVRVESGYFSLEKTKQDLKAEEQ	VES(0.028)GY(0.966)FS(0.006)LEK	5	2	-0.23845	137320	137320	0	0
Q86VE9	345	Q86VE9	Q86VE9	Serine incorporator 5	SERINC5	1	0.00025418	90.827	1	Y	LTSTTRSSSDALQGRYAAPELEIARCCFCFS	Y(1)AAPELEIAR	1	2	-0.096255	108190	108190	0	0
Q86YV5	413	Q86YV5	Q86YV5	Tyrosine-protein kinase SgK223	SGK223	0.999767	2.39069e-05	93.649	1	Y	QPPAHPREATQPEPIYAESTKRKKAAPVPSK	EATQPEPIY(1)AESTKR	9	3	0.39373	6420700	6420700	0	0
Q9H2X6;Q86Z02	361;352	Q9H2X6	Q9H2X6	Homeodomain-interacting protein kinase 2;Homeodomain-interacting protein kinase 1	HIPK2;HIPK1	0.987195	4.06698e-09	154.85	1	Y	DFGSASHVSKAVCSTYLQSRYYRAPEIILGL	AVCS(0.001)T(0.012)Y(0.987)LQSR	6	2	-0.0098295	6264500	6264500	0	0
Q8TEW0	1080	Q8TEW0	Q8TEW0	Partitioning defective 3 homolog	PARD3	1	3.37832e-09	136.38	1	Y	AKTREFRERQARERDYAEIQDFHRTFGCDDE	ERDY(1)AEIQDFHR	4	3	-0.13971	1235800	1235800	0	0
Q8WX93	1348	Q8WX93	Q8WX93	Palladin	PALLD	0.999998	0.000149083	84.169	1	Y	SQSTKPKKVRPSASRYAALSDQGLDIKAAFQ	Y(1)AALSDQGLDIK	1	2	0.1155	96961	96961	0	0
Q9NR20;Q92630	264;382	Q9NR20	Q9NR20	Dual specificity tyrosine-phosphorylation-regulated kinase 4;Dual specificity tyrosine-phosphorylation-regulated kinase 2	DYRK4;DYRK2	0.999638	2.53298e-08	163.04	1	Y	IDFGSSCYEHQKVYTYIQSRFYRSPEVILGH	VYTY(1)IQSR	4	2	-0.027729	1011600	1011600	0	0
Q96J84	622	Q96J84	Q96J84	Kin of IRRE-like protein 1	KIRREL	1	9.5046e-12	171.38	1	Y	NVRAHEDRPSSRAVLYADYRAPGPARFDGRP	AVLY(1)ADYR	4	2	0.1061	1489200	1489200	0	0
Q96J84	721	Q96J84	Q96J84	Kin of IRRE-like protein 1	KIRREL	0.999404	4.56949e-09	144.1	1	Y	LGYPQAPPSGLERTPYEAYDPIGKYATATRF	T(0.001)PY(0.999)EAYDPIGK	3	2	-0.13128	859890	859890	0	0
Q96J84	724	Q96J84	Q96J84	Kin of IRRE-like protein 1	KIRREL	0.999998	4.5594e-06	121.02	1	Y	PQAPPSGLERTPYEAYDPIGKYATATRFSYT	TPYEAY(1)DPIGK	6	2	-0.19586	858790	858790	0	0
Q96RT1	1104	Q96RT1	Q96RT1	Protein LAP2	ERBB2IP	0.993785	0.000125042	85.554	1	Y	GDPGSTRRAQIPEGDYLSYREFHSAGRTPPM	RAQIPEGDY(0.994)LS(0.002)Y(0.004)R	9	3	-0.40447	427990	427990	0	0
Q99569	1168	Q99569	Q99569	Plakophilin-4	PKP4	0.614546	0.00311776	56.414	1	Y	STDYSTQYGLKSTTNYVDFYSTKRPSYRAEQ	S(0.018)T(0.018)T(0.348)NY(0.615)VDFY(0.002)STK	5	2	0.025435	426420	426420	0	0
Q9BV38	61	Q9BV38	Q9BV38	WD repeat-containing protein 18	WDR18	0.999381	0.00972053	41.399	1	Y	LLNGEYLLAAQLGKNYISAWELQRKDQLQQK	NY(0.999)IS(0.001)AWELQR	2	2	-0.25437	39752	39752	0	0
Q9H422	359	Q9H422	Q9H422	Homeodomain-interacting protein kinase 3	HIPK3	0.991277	5.32652e-09	151.22	1	Y	DFGSASHVSKTVCSTYLQSRYYRAPEIILGL	TVCST(0.008)Y(0.991)LQSR	6	2	0.21946	2536900	2536900	0	0
Q9HBL0	1404	Q9HBL0	Q9HBL0	Tensin-1	TNS1	0.993435	4.2144e-05	84.892	1	Y	KRRMSVGDRAGSLPNYATINGKVSSPVASGM	AGSLPNY(0.993)AT(0.007)INGK	7	2	-0.54855	2056600	2056600	0	0
Q9NRY4	1105	Q9NRY4	Q9NRY4	Rho GTPase-activating protein 35	ARHGAP35	0.960109	1.12316e-05	79.837	1	Y	PMDAVVKPRNEEENIYSVPHDSTQGKIITIR	NEEENIY(0.96)S(0.04)VPHDSTQGK	7	3	-0.31351	5301700	5301700	0	0
Q9NZM3	553	Q9NZM3	Q9NZM3	Intersectin-2	ITSN2	1	0.000545285	96.492	1	Y	KQLQQELQEYQNKLIYLVPEKQLLNERIKNM	LIY(1)LVPEK	3	2	0.085804	189360	189360	0	0
Q9UJM3	458	Q9UJM3	Q9UJM3	ERBB receptor feedback inhibitor 1	ERRFI1	0.862378	0.00496816	65.252	1	Y	TKMDLGGHVKRKHLSYVVSP___________	HLS(0.138)Y(0.862)VVSP	4	2	0.74895	94547	94547	0	0
Q9UPZ9	159	Q9UPZ9	Q9UPZ9	Serine/threonine-protein kinase ICK	ICK	0.918181	0.00609957	61.165	2	Y	FGLAREIRSKPPYTDYVSTRWYRAPEVLLRS	SKPPY(0.073)T(0.941)DY(0.918)VS(0.05)T(0.017)R	8	3	-0.21896	189340	0	189340	0
Q9Y490	70	Q9Y490	Q9Y490	Talin-1	TLN1	0.917744	0.000423652	98.009	1	Y	DPKKGIWLEAGKALDYYMLRNGDTMEYRKKQ	ALDY(0.918)Y(0.082)MLR	4	2	0.015415	1872300	1872300	0	0
Q9Y490	26	Q9Y490	Q9Y490	Talin-1	TLN1	0.969765	0.00366282	50.305	1	Y	GNVVKTMQFEPSTMVYDACRIIRERIPEAPA	TMQFEPS(0.015)T(0.015)MVY(0.97)DACR	11	3	-0.44975	113890	113890	0	0
Q9Y4G6	1665	Q9Y4G6	Q9Y4G6	Talin-2	TLN2	0.996838	9.30505e-06	107.06	1	Y	ITSIRDKAPGQRECDYSIDGINRCIRDIEQA	ECDY(0.997)S(0.003)IDGINR	4	2	-0.45875	474530	474530	0	0
Q9Y4H2	675	Q9Y4H2	Q9Y4H2	Insulin receptor substrate 2	IRS2	0.989105	0.00113017	58.98	1	Y	AALAGSGSGSCRSDDYMPMSPASVSAPKQIL	S(0.011)DDY(0.989)MPMSPASVSAPK	4	2	-0.43695	439700	439700	0	0

## Sheet: MouseLiver_pY100&pY1000
54 common elements in "MouseLiver_pY100" and "MouseLiver_pY1000":									29 elements included exclusively in "MouseLiver_pY100":							40 elements included exclusively in "MouseLiver_pY1000":
Skap2-Y-26									Uox-Y-170							Hck-Y-207
Gys1-Y-44									Acad11-Y-205							Tns1-Y-294
Pxn-Y-118									Pecam1-Y-702							Urah-Y-38
Dyrk1a-Y-312									Nipsnap3b-Y-42							Gpx1-Y-90
Tln1-Y-70									Abl2-Y-439							Ckm-Y-105
Hipk3-Y-359									Stat3-Y-679							Acad11-Y-323
Mapk14-Y-182									Glul-Y-185							Hipk2-Y-352
Arhgap42-Y-759									Fyn-Y-185							Tln2-Y-575
Tpm1-Y-126									Fyn-Y-214							Gstm1-Y-23
Krt18-Y-14									Actg2-Y-54							Etl4-Y-164
Fyn-Y-213									Ctnnd1-Y-575							Sptan1-Y-1020
Cdk1-Y-15									Myh2-Y-1859							Fyn-Y-385
Zc3hav1-Y-184									Myh2-Y-1382							Ywhae-Y-143
Gsk3b-Y-216									Myh2-Y-413							Nipsnap1-Y-127
Casq1-Y-57									Ptrf-Y-310							Pgam2-Y-92
Lck-Y-203									Hba-Y-25							haemaglobin alpha 2-Y-25
Anxa6-Y-302									Hbb-b1-Y-146							Mdh1-Y-119
Mapk12-Y-185									Got1-Y-381							Fgr-Y-196
Papss2-Y-21									Ca3-Y-74							Glul-Y-104
F11r-Y-281									Lyn-Y-194							Ass1-Y-113
Hbb-b1-Y-36									Ctnna1-Y-619							Uox-Y-194
Pgk1-Y-196									Ceacam1-Y-335							Uox-Y-230
Eef1a1-Y-141									Slc25a5-Y-195							Lyn-Y-193
Eef1a1-Y-177									Hrsp12-Y-110							Ptk2-Y-608
Eef1a1-Y-29									Hist1h4a-Y-52							Anxa5-Y-92
Fabp1-Y-54									Mapk1-Y-185							Slc25a4-Y-195
Tgm2-Y-369									Cps1-Y-1450							G6pdx-Y-401
Cat-Y-231									Myh7-Y-1852							Ick-Y-159
Lyn-Y-397									Pgam1-Y-92							Kmo-Y-132
Glud1-Y-451																Myh1-Y-1859
Ptk2-Y-614																Myh1-Y-1382
Prdx1-Y-10																Myh1-Y-413
Prdx1-Y-194																Cltc-Y-887
Stat5a-Y-694																Aldh8a1-Y-341
Stat5b-Y-699																Acsl5-Y-96
Psma2-Y-57																Treml1-Y-286
Ahcy-Y-193																Atp2a1-Y-527
Fmo1-Y-105																Pgm1-Y-353
Hrsp12-Y-21																Fbp1-Y-245
Calm1-Y-148																Gnmt-Y-221
Dyrk2-Y-380
Hspe1-Y-76
Vcl-Y-822
Acsm5-Y-546
Tns2-Y-483
Sec14l4-Y-36
Myh9-Y-1408
Wasl-Y-253
Arhgap35-Y-1105
Lactb2-Y-276
Fbp1-Y-216
Gnmt-Y-195
Gnmt-Y-6
Cldn3-Y-197

## Sheet: H1975_pY100&pY1000
85 common elements in "H1975_pY_100" and "H1975_pY_1000":								63 elements included exclusively in "H1975_pY_100":							56 elements included exclusively in "H1975_pY_1000":
ARHGAP42-Y-792								ARHGAP42-Y-376							EIF3C-Y-881
WASL-Y-256								DDX3X-Y-104							ACOT7-Y-194
PIK3R2-Y-464								MAPK13-Y-182							DDX3Y-Y-264
EPB41L2-Y-623								CTNND1-Y-96							DYRK3-Y-369
MPZL1-Y-263								FLNB-Y-2502							BCAR3-Y-266
PAPSS2-Y-20								LDHA-Y-10							PGK1-Y-196
LDHA-Y-239								EGFR-Y-1110							ASS1-Y-359
ABL1-Y-393								EGFR-Y-1092							ALDOA-Y-3
EGFR-Y-1197								ANXA1-Y-39							ALDOA-Y-5
EGFR-Y-1172								RPLP0-Y-24							ATP1A1-Y-260
ANXA1-Y-207								ITGB1-Y-795							RPLP0P6-Y-24
ITGB1-Y-783								LCK-Y-394							IGF1R-Y-1166
KRT18-Y-13								CDK1-Y-19							SRC-Y-419
IGF1R-Y-1165								ENO1-Y-44							SRC-Y-439
CDK1-Y-15								ANXA2-Y-238							LDHB-Y-240
ANXA2-Y-24								LYN-Y-473							ANXA2-Y-316
LYN-Y-194								AKR1B1-Y-190							ANXA2-Y-317
LYN-Y-397								PTPRA-Y-798							ANXA2-Y-318
MET-Y-1234								CFL1-Y-140							LYN-Y-32
SNRNP70-Y-126								MAPK3-Y-204							HSP90AB1-Y-484
VIM-Y-117								PIK3R1-Y-467							MGP-Y-82
VIM-Y-53								RPS10-NUDT3-Y-12							VIM-Y-30
VIM-Y-61								EMD-Y-94							ANXA5-Y-94
VIM-Y-38								VASP-Y-39							PGAM1-Y-4
HNRNPA1-Y-341								EPHB4-Y-774							PLCG1-Y-1253
G6PD-Y-503								BCAR1-Y-287							EPHA2-Y-575
G6PD-Y-401								BCAR1-Y-249							AXL-Y-702
ACTN1-Y-193								BCAR1-Y-234							SDC4-Y-197
VCL-Y-822								RAB11A-Y-8							PGM1-Y-353
PGAM1-Y-92								CLTC-Y-634							STAT6-Y-641
CDK2-Y-15								SPTBN1-Y-1680							MAPK9-Y-185									H1975
MAPK1-Y-187								TNK2-Y-284							IQGAP1-Y-1510
EPHA2-Y-772								AP1B1-Y-6							EPHB4-Y-614
SHC1-Y-427								MAPK7-Y-221							MLLT4-Y-1230
TYK2-Y-292								DYRK1B-Y-271							RAB8B-Y-5
MYH9-Y-754								RIN1-Y-36							RAB10-Y-6
MYH9-Y-1408								CTTN-Y-421							RPL15-Y-59
TAGLN2-Y-8								NEDD9-Y-241							PSMC1-Y-439
TAGLN2-Y-192								SHB-Y-246							SRSF3-Y-32
IL6ST-Y-905								TNS3-Y-855							PTK2-Y-570
STAT3-Y-705								TNS3-Y-780							PTPN11-Y-584
RPS27L-Y-31								PTRF-Y-156							TNK2-Y-827
MAPK8-Y-185								HIPK1-Y-352							DLG1-Y-399
CRKL-Y-251								ABI1-Y-213							ADAM9-Y-778
PXN-Y-88								PARD3-Y-1127							DCTN2-Y-6
PXN-Y-118								UBASH3B-Y-19							DYRK1B-Y-273
GSK3B-Y-216								DLG3-Y-673							CNN3-Y-261
MAPK12-Y-185								PDLIM5-Y-251							TNS2-Y-483
PTTG1IP-Y-174								KIRREL-Y-572							MPRIP-Y-267
BCAR1-Y-128								DCBLD2-Y-750							SERINC5-Y-345
BCAR1-Y-387								DCBLD2-Y-715							HIPK2-Y-361
S100A10-Y-25								MAGI1-Y-373							PALLD-Y-1348
CALM1-Y-100								TSG101-Y-390							PKP4-Y-1168
HIST1H4A-Y-52								PEAK1-Y-635							WDR18-Y-61
EEF1A1P5-Y-141								TNS1-Y-1254							HIPK3-Y-359
EEF1A1P5-Y-29								ARHGAP35-Y-1087							ERRFI1-Y-458
CDK5-Y-15								SPATS2L-Y-15
CAV1-Y-14								ABI2-Y-213
PTK2-Y-576								TJP2-Y-1118
PTPN11-Y-62								ERRFI1-Y-394
GAB1-Y-406								NSFL1C-Y-167
GAB1-Y-659								PKP3-Y-176
PRPF4B-Y-849								PKP3-Y-84
CTTN-Y-446
NEDD9-Y-92
NEDD9-Y-166
SHB-Y-268
SHB-Y-114
MAPK14-Y-182
PTRF-Y-308
SGK223-Y-413
PARD3-Y-1080
DYRK4-Y-264
KIRREL-Y-622
KIRREL-Y-721
KIRREL-Y-724
ERBB2IP-Y-1104
TNS1-Y-1404
ARHGAP35-Y-1105
ITSN2-Y-553
ICK-Y-159
TLN1-Y-70
TLN1-Y-26
TLN2-Y-1665
IRS2-Y-675
